# Supplementary material for: Voltage-controlled topological spin textures in the monolayer limit
Source: Nat Commun. 2026 Feb 19;17:2923. doi: 10.1038/s41467-026-69800-7 (PMC13031274; doi:10.1038/s41467-026-69800-7)
Supplement: Supplementary file 3 — Source Data [file 41467_2026_69800_MOESM3_ESM.zip]

Archive with 2 entries (1 files):
- Raw data/
- Raw data/fig.1-4 and Fig.S1-14.xlsx
