# Supplementary material for: Voltage-controlled topological spin textures in the monolayer limit
Source: Nat Commun. 2026 Feb 19;17:2923. doi: 10.1038/s41467-026-69800-7 (PMC13031274; doi:10.1038/s41467-026-69800-7)
Supplement: Supplementary file 3 — Source Data [file 41467_2026_69800_MOESM3_ESM.zip › Raw data/fig.1-4 and Fig.S1-14.xlsx]

## Sheet: Fig.1
Fig.1c					Fig.1d					Fig.1e					Fig.1f
magnetic field (T)	0V	magnetic field (T)	0V		magnetic field (T)	8V		8V		magnetic field (T)	12v		12v		magnetic field (T)	16v		16v
0.3	0.9987	-0.3	-1.0122		0.3	0.51755	-0.3	-0.52362		0.3	0.10146	-0.3	-0.10118		0.3	0	-0.3	0
0.295	1.00066	-0.295	-1.01231		0.295	0.50946	-0.295	-0.51311		0.295	0.10249	-0.295	-0.09898		0.295	0.00897	-0.295	-0.00579
0.29	0.99808	-0.29	-1.01479		0.29	0.51124	-0.29	-0.51883		0.29	0.10273	-0.29	-0.10231		0.29	-0.00159	-0.29	-0.0049
0.285	0.99477	-0.285	-1.0116		0.285	0.51286	-0.285	-0.5165		0.285	0.10075	-0.285	-0.09989		0.285	0.01652	-0.285	0.00191
0.28	1.00073	-0.28	-1.01535		0.28	0.51164	-0.28	-0.51448		0.28	0.10533	-0.28	-0.0961		0.28	0.00235	-0.28	-0.00135
0.275	0.99593	-0.275	-1.01091		0.275	0.51377	-0.275	-0.52041		0.275	0.09803	-0.275	-0.10302		0.275	-0.00734	-0.275	0.0013
0.27	0.99849	-0.27	-1.00908		0.27	0.51186	-0.27	-0.5152		0.27	0.09952	-0.27	-0.09918		0.27	0.00706	-0.27	-0.00382
0.265	0.99857	-0.265	-1.01353		0.265	0.51175	-0.265	-0.51144		0.265	0.10409	-0.265	-0.10655		0.265	-0.0052	-0.265	0.00193
0.26	0.99922	-0.26	-1.01203		0.26	0.50572	-0.26	-0.51696		0.26	0.10385	-0.26	-0.0995		0.26	0.000136344	-0.26	-0.00188
0.255	0.99955	-0.255	-1.01129		0.255	0.51474	-0.255	-0.52533		0.255	0.10854	-0.255	-0.10247		0.255	0.00802	-0.255	-0.00302
0.25	0.99987	-0.25	-1.01322		0.25	0.51447	-0.25	-0.51826		0.25	0.09531	-0.25	-0.10314		0.25	-0.00838	-0.25	-0.000348774
0.245	0.99956	-0.245	-1.01125		0.245	0.514	-0.245	-0.51655		0.245	0.10161	-0.245	-0.10005		0.245	0.01272	-0.245	-0.00259
0.24	1.00407	-0.24	-1.00999		0.24	0.5132	-0.24	-0.51697		0.24	0.10271	-0.24	-0.10216		0.24	-0.00375	-0.24	-0.00494
0.235	0.99933	-0.235	-1.01037		0.235	0.51269	-0.235	-0.51873		0.235	0.1026	-0.235	-0.10022		0.235	-0.00803	-0.235	-0.00646
0.23	0.99849	-0.23	-1.01064		0.23	0.51331	-0.23	-0.51597		0.23	0.10413	-0.23	-0.1033		0.23	0.00341	-0.23	0.00161
0.225	0.99964	-0.225	-1.00957		0.225	0.5146	-0.225	-0.51728		0.225	0.09938	-0.225	-0.10025		0.225	-0.00864	-0.225	0.00622
0.22	0.99995	-0.22	-1.01507		0.22	0.51518	-0.22	-0.51718		0.22	0.10109	-0.22	-0.10337		0.22	0.00969	-0.22	-0.00556
0.215	1.00223	-0.215	-1.00895		0.215	0.51435	-0.215	-0.51755		0.215	0.10074	-0.215	-0.09982		0.215	-0.000308449	-0.215	-0.00134
0.21	1.00508	-0.21	-1.01143		0.21	0.5157	-0.21	-0.5169		0.21	0.10024	-0.21	-0.10175		0.21	-0.00737	-0.21	-0.01527
0.205	1.0011	-0.205	-1.00934		0.205	0.51308	-0.205	-0.51886		0.205	0.10414	-0.205	-0.10084		0.205	0.00619	-0.205	-0.000510165
0.2	1.00179	-0.2	-1.00968		0.2	0.50682	-0.2	-0.51989		0.2	0.0988	-0.2	-0.10306		0.2	-0.00145	-0.2	0.00634
0.195	0.99642	-0.195	-1.01273		0.195	0.51848	-0.195	-0.51474		0.195	0.10051	-0.195	-0.101		0.195	-0.00557	-0.195	-0.0052
0.19	1.00634	-0.19	-1.01223		0.19	0.50202	-0.19	-0.52156		0.19	0.1023	-0.19	-0.10004		0.19	0.00293	-0.19	0.000919463
0.185	0.99397	-0.185	-1.01279		0.185	0.50246	-0.185	-0.51732		0.185	0.0993	-0.185	-0.10157		0.185	-0.01263	-0.185	0.00503
0.18	1.00154	-0.18	-1.0125		0.18	0.51538	-0.18	-0.51636		0.18	0.09896	-0.18	-0.10563		0.18	0.00402	-0.18	0.00454
0.175	0.99998	-0.175	-1.01574		0.175	0.51533	-0.175	-0.51701		0.175	0.10192	-0.175	-0.10156		0.175	-0.01284	-0.175	-0.00322
0.17	0.99247	-0.17	-1.01321		0.17	0.51868	-0.17	-0.51789		0.17	0.10174	-0.17	-0.10256		0.17	0.00514	-0.17	-0.0017
0.165	1.00345	-0.165	-1.01155		0.165	0.51273	-0.165	-0.51713		0.165	0.10142	-0.165	-0.09837		0.165	-0.00417	-0.165	-0.00303
0.16	0.99843	-0.16	-1.02118		0.16	0.51565	-0.16	-0.52383		0.16	0.10179	-0.16	-0.104		0.16	0.01073	-0.16	0.00233
0.155	1.00461	-0.155	-1.01329		0.155	0.51602	-0.155	-0.52054		0.155	0.10023	-0.155	-0.10015		0.155	-0.00815	-0.155	-0.01284
0.15	0.99898	-0.15	-1.01197		0.15	0.51468	-0.15	-0.51476		0.15	0.1	-0.15	-0.11269		0.15	0.00533	-0.15	0
0.145	1.00399	-0.145	-1.00915		0.145	0.51445	-0.145	-0.51819		0.145	0.10023	-0.145	-0.10038		0.145	-0.01106	-0.145	-0.01134
0.14	0.99765	-0.14	-1.01439		0.14	0.51689	-0.14	-0.5174		0.14	0.10096	-0.14	-0.10339		0.14	0.00426	-0.14	0.00152
0.135	1.00354	-0.135	-1.00954		0.135	0.51512	-0.135	-0.51409		0.135	0.10207	-0.135	-0.09998		0.135	0.00327	-0.135	0.00066246
0.13	1.00241	-0.13	-1.01387		0.13	0.51705	-0.13	-0.51798		0.13	0.10369	-0.13	-0.10401		0.13	-0.00601	-0.13	-0.00342
0.125	1.00507	-0.125	-1.01172		0.125	0.51504	-0.125	-0.51685		0.125	0.08999	-0.125	-0.10402		0.125	0.01219	-0.125	-0.00142
0.12	0.99818	-0.12	-1.0122		0.12	0.51708	-0.12	-0.51806		0.12	0.10252	-0.12	-0.09808		0.12	-0.00352	-0.12	0.000989554
0.115	0.99797	-0.115	-1.00881		0.115	0.51416	-0.115	-0.51644		0.115	0.10273	-0.115	-0.10179		0.115	-0.00529	-0.115	-0.00751
0.11	1.00192	-0.11	-1.01462		0.11	0.51678	-0.11	-0.5236		0.11	0.09834	-0.11	-0.09899		0.11	0.01143	-0.11	0.0051
0.105	1.00341	-0.105	-1.0141		0.105	0.52018	-0.105	-0.51346		0.105	0.1001	-0.105	-0.10107		0.105	-0.00526	-0.105	0.00242
0.1	1.0046	-0.1	-1.01404		0.1	0.51468	-0.1	-0.52022		0.1	0.10257	-0.1	-0.10193		0.1	-0.00659	-0.1	-0.0015
0.095	1.00247	-0.095	-1.01337		0.095	0.51687	-0.095	-0.51855		0.095	0.09164	-0.095	-0.10138		0.095	-0.0048	-0.095	0.00543
0.09	1.00252	-0.09	-1.01409		0.09	0.517	-0.09	-0.51115		0.09	0.10214	-0.09	-0.09837		0.09	-0.01385	-0.09	-0.00476
0.085	1.00228	-0.085	-1.01027		0.085	0.51441	-0.085	-0.52052		0.085	0.09777	-0.085	-0.09854		0.085	0.00758	-0.085	0.01144
0.08	1.00531	-0.08	-1.01011		0.08	0.51988	-0.08	-0.51786		0.08	0.09801	-0.08	-0.10347		0.08	0.00512	-0.08	-0.00209
0.075	1.00347	-0.075	-1.01308		0.075	0.51941	-0.075	-0.51259		0.075	0.10044	-0.075	-0.102		0.075	-0.00494	-0.075	0.00334
0.07	1.00053	-0.07	-1.00922		0.07	0.51065	-0.07	-0.51267		0.07	0.09713	-0.07	-0.10146		0.07	0.00658	-0.07	-0.00723
0.065	1.0022	-0.065	-1.01307		0.065	0.51165	-0.065	-0.51804		0.065	0.09886	-0.065	-0.10827		0.065	-0.01049	-0.065	0.00304
0.06	1.00468	-0.06	-1.00967		0.06	0.51894	-0.06	-0.5186		0.06	0.10046	-0.06	-0.09819		0.06	-0.00447	-0.06	0.00648
0.055	1.00467	-0.055	-1.01462		0.055	0.51832	-0.055	-0.51661		0.055	0.09782	-0.055	-0.10228		0.055	0.00823	-0.055	0.00327
0.05	1.00113	-0.05	-1.01332		0.05	0.51665	-0.05	-0.51642		0.05	0.1013	-0.05	-0.10196		0.05	-0.00355	-0.05	-0.00111
0.045	1.0099	-0.045	-1.01503		0.045	0.51941	-0.045	-0.5171		0.045	0.1005	-0.045	-0.10056		0.045	-0.000860517	-0.045	0.00132
0.04	1.00385	-0.04	-1.01248		0.04	0.51757	-0.04	-0.51876		0.04	0.10227	-0.04	-0.10289		0.04	0.00352	-0.04	-0.00259
0.035	1.0028	-0.035	-1.01046		0.035	0.50663	-0.035	-0.51699		0.035	0.0972	-0.035	-0.10037		0.035	0.00841	-0.035	0.000637428
0.03	1.00717	-0.03	-1.01427		0.03	0.52109	-0.03	-0.51662		0.03	0.09954	-0.03	-0.10231		0.03	-0.00223	-0.03	-0.00158
0.025	1.00175	-0.025	-1.01556		0.025	0.51746	-0.025	-0.51731		0.025	0.10185	-0.025	-0.10148		0.025	0.01881	-0.025	0.000806322
0.02	1.00128	-0.02	-1.0064		0.02	0.51799	-0.02	-0.51601		0.02	0.10102	-0.02	-0.10144		0.02	0.00307	-0.02	3.54606e-05
0.015	1.01066	-0.015	-1.01776		0.015	0.52048	-0.015	-0.52022		0.015	0.11842	-0.015	-0.10026		0.015	-0.00315	-0.015	0.00298
0.01	1.00323	-0.01	-1.01355		0.01	0.52147	-0.01	-0.51674		0.01	0.10424	-0.01	-0.10171		0.01	-0.00517	-0.01	0.000229551
0.005	1.0068	-0.005	-1.01521		0.005	0.5233	-0.005	-0.51585		0.005	0.12227	-0.005	-0.10064		0.005	0.00195	-0.005	0.0038
-2.09902e-16	0.99846	-2.09902e-16	-1.0092		-2.09902e-16	0.52549	-2.09902e-16	-0.51983		-2.09902e-16	0.15409	-2.09902e-16	-0.10347		-2.09902e-16	0.00339	-2.09902e-16	-0.00212
-0.005	1.00499	0.005	-1.01286		-0.005	0.59612	0.005	-0.56181		-0.005	0.19052	0.005	-0.11579		-0.005	0.02016	0.005	-0.00708
-0.01	0.99216	0.01	-1.01281		-0.01	0.62361	0.01	-0.6366		-0.01	0.19014	0.01	-0.16155		-0.01	0.03653	0.01	-0.06663
-0.015	0.99885	0.015	-1.01349		-0.015	0.64669	0.015	-0.66392		-0.015	0.16676	0.015	-0.2165		-0.015	0.0713	0.015	-0.11699
-0.02	0.98807	0.02	-1.0118		-0.02	0.67437	0.02	-0.75563		-0.02	0.38719	0.02	-0.48305		-0.02	0.20857	0.02	-0.25934
-0.025	0.96771	0.025	-0.99486		-0.025	0.75265	0.025	-0.74155		-0.025	0.58921	0.025	-0.60701		-0.025	0.48583	0.025	-0.4799
-0.03	0.92837	0.03	-0.96464		-0.03	0.81253	0.03	-0.78267		-0.03	0.58883	0.03	-0.62976		-0.03	0.48249	0.03	-0.49345
-0.035	-0.41891	0.035	-0.79267		-0.035	0.71601	0.035	-0.71338		-0.035	0.60226	0.035	-0.64791		-0.035	0.46076	0.035	-0.43341
-0.04	-0.87104	0.04	0.9451		-0.04	0.7299	0.04	-0.7499		-0.04	0.60648	0.04	-0.65227		-0.04	0.44362	0.04	-0.39636
-0.045	-0.98564	0.045	0.97615		-0.045	0.72538	0.045	-0.72662		-0.045	0.6245	0.045	-0.65202		-0.045	0.41728	0.045	-0.14312
-0.05	-1.006	0.05	1.01314		-0.05	0.73926	0.05	-0.75853		-0.05	0.59193	0.05	-0.63798		-0.05	0.09194	0.05	-0.05547
-0.055	-1.01396	0.055	1.01469		-0.055	-0.17606	0.055	-0.38565		-0.055	0.09475	0.055	-0.18233		-0.055	0.04721	0.055	-0.03223
-0.06	-1.00816	0.06	1.01674		-0.06	-0.51236	0.06	0.51164		-0.06	-0.05283	0.06	-0.12688		-0.06	0.02281	0.06	-0.02545
-0.065	-1.01325	0.065	1.01647		-0.065	-0.51436	0.065	0.51642		-0.065	-0.09	0.065	-0.11284		-0.065	0.02807	0.065	-0.00187
-0.07	-1.01323	0.07	1.01537		-0.07	-0.51693	0.07	0.52025		-0.07	-0.10061	0.07	-0.05279		-0.07	0.00572	0.07	-0.0085
-0.075	-1.01398	0.075	1.01463		-0.075	-0.51766	0.075	0.52138		-0.075	-0.10219	0.075	0.01646		-0.075	0.01871	0.075	0.00271
-0.08	-1.01556	0.08	1.014		-0.08	-0.51536	0.08	0.52008		-0.08	-0.10052	0.08	0.0351		-0.08	0.00971	0.08	0.00157
-0.085	-1.00972	0.085	1.01102		-0.085	-0.51452	0.085	0.52046		-0.085	-0.10279	0.085	0.03995		-0.085	0.00213	0.085	-0.000299446
-0.09	-1.01006	0.09	1.01251		-0.09	-0.52047	0.09	0.52135		-0.09	-0.10164	0.09	0.08619		-0.09	0.0116	0.09	-0.00337
-0.095	-1.02054	0.095	1.01278		-0.095	-0.51496	0.095	0.52247		-0.095	-0.09934	0.095	0.10312		-0.095	0.01188	0.095	0.00339
-0.1	-1.00613	0.1	1.01518		-0.1	-0.51404	0.1	0.51604		-0.1	-0.10328	0.1	0.09824		-0.1	-0.00175	0.1	-0.000999016
-0.105	-1.00859	0.105	1.01733		-0.105	-0.5184	0.105	0.52573		-0.105	-0.09999	0.105	0.10267		-0.105	0.01673	0.105	-0.00383
-0.11	-1.01421	0.11	1.01033		-0.11	-0.51848	0.11	0.52114		-0.11	-0.1013	0.11	0.10678		-0.11	0.01357	0.11	0.00269
-0.115	-1.00671	0.115	1.01483		-0.115	-0.51615	0.115	0.52098		-0.115	-0.09922	0.115	0.0904		-0.115	0.01041	0.115	-0.00015496
-0.12	-1.00903	0.12	1.01117		-0.12	-0.51933	0.12	0.5214		-0.12	-0.10252	0.12	0.1024		-0.12	0.01597	0.12	0.00267
-0.125	-1.01267	0.125	1.0174		-0.125	-0.51611	0.125	0.51843		-0.125	-0.09984	0.125	0.09395		-0.125	0	0.125	-0.0083
-0.13	-1.01375	0.13	1.01051		-0.13	-0.51764	0.13	0.52101		-0.13	-0.10314	0.13	0.09594		-0.13	0.008	0.13	0.00546
-0.135	-1.03046	0.135	1.00716		-0.135	-0.51722	0.135	0.52419		-0.135	-0.10078	0.135	0.09922		-0.135	0.01631	0.135	0.00123
-0.14	-1.01039	0.14	1.01015		-0.14	-0.51628	0.14	0.51743		-0.14	-0.09994	0.14	0.10181		-0.14	0.00466	0.14	-0.00227
-0.145	-1.01152	0.145	1.01254		-0.145	-0.52322	0.145	0.52269		-0.145	-0.09889	0.145	0.09275		-0.145	0.00706	0.145	0.00289
-0.15	-1.01004	0.15	1.01164		-0.15	-0.5218	0.15	0.52038		-0.15	-0.10444	0.15	0.09973		-0.15	0.00556	0.15	-0.0022
-0.155	-1.01218	0.155	1.00899		-0.155	-0.51938	0.155	0.51711		-0.155	-0.0994	0.155	0.10065		-0.155	-0.00166	0.155	0.00456
-0.16	-1.01012	0.16	1.00888		-0.16	-0.51611	0.16	0.52378		-0.16	-0.10104	0.16	0.10041		-0.16	0.00071966	0.16	0.00218
-0.165	-1.0098	0.165	1.01217		-0.165	-0.51893	0.165	0.52369		-0.165	-0.10586	0.165	0.10069		-0.165	-0.00197	0.165	0.00308
-0.17	-1.00925	0.17	1.01075		-0.17	-0.51799	0.17	0.52644		-0.17	-0.09889	0.17	0.09634		-0.17	0.00635	0.17	0.00575
-0.175	-1.0168	0.175	1.00947		-0.175	-0.51605	0.175	0.5249		-0.175	-0.10136	0.175	0.09591		-0.175	-0.01796	0.175	-0.01332
-0.18	-1.0184	0.18	1.00946		-0.18	-0.51552	0.18	0.52135		-0.18	-0.10237	0.18	0.10543		-0.18	-0.01116	0.18	0.00481
-0.185	-1.0132	0.185	1.00932		-0.185	-0.51768	0.185	0.51981		-0.185	-0.09821	0.185	0.1003		-0.185	0.00111	0.185	0.01104
-0.19	-1.01078	0.19	1.01016		-0.19	-0.519	0.19	0.52198		-0.19	-0.10593	0.19	0.0978		-0.19	0.0021	0.19	-0.00786
-0.195	-1.00854	0.195	1.00677		-0.195	-0.51985	0.195	0.52167		-0.195	-0.10063	0.195	0.09707		-0.195	-0.00332	0.195	0.01371
-0.2	-1.01075	0.2	1.01		-0.2	-0.51646	0.2	0.522		-0.2	-0.10396	0.2	0.09588		-0.2	0.0119	0.2	0.00856
-0.205	-1.01294	0.205	1.0087		-0.205	-0.51532	0.205	0.52438		-0.205	-0.1014	0.205	0.09401		-0.205	-0.00114	0.205	0.00707
-0.21	-1.01512	0.21	1.00949		-0.21	-0.51919	0.21	0.52308		-0.21	-0.10152	0.21	0.09491		-0.21	0.00602	0.21	-0.00013954
-0.215	-1.0132	0.215	1.00673		-0.215	-0.5208	0.215	0.51945		-0.215	-0.10215	0.215	0.09886		-0.215	0.00224	0.215	-0.000209698
-0.22	-1.01257	0.22	1.00924		-0.22	-0.51615	0.22	0.52259		-0.22	-0.10065	0.22	0.09827		-0.22	0.00434	0.22	0.01093
-0.225	-1.01713	0.225	1.0068		-0.225	-0.51641	0.225	0.52265		-0.225	-0.10238	0.225	0.09839		-0.225	-0.00338	0.225	0.0027
-0.23	-1.01299	0.23	1.01001		-0.23	-0.5176	0.23	0.52019		-0.23	-0.09891	0.23	0.09973		-0.23	0.00871	0.23	0.00428
-0.235	-1.01182	0.235	1.00703		-0.235	-0.51626	0.235	0.52119		-0.235	-0.10395	0.235	0.09867		-0.235	-0.00289	0.235	0.00444
-0.24	-1.01118	0.24	1.00765		-0.24	-0.51804	0.24	0.52222		-0.24	-0.09977	0.24	0.09167		-0.24	0.0078	0.24	0.00739
-0.245	-1.01528	0.245	1.01162		-0.245	-0.51631	0.245	0.5222		-0.245	-0.10428	0.245	0.09957		-0.245	-0.00687	0.245	-0.00352
-0.25	-1.01637	0.25	1.00768		-0.25	-0.51755	0.25	0.52322		-0.25	-0.10087	0.25	0.10435		-0.25	0.01403	0.25	0.00739
-0.255	-1.01489	0.255	1.00624		-0.255	-0.51765	0.255	0.51503		-0.255	-0.10104	0.255	0.0946		-0.255	-0.00135	0.255	0.00229
-0.26	-1.01673	0.26	1.01313		-0.26	-0.51676	0.26	0.5199		-0.26	-0.10152	0.26	0.09625		-0.26	0.00588	0.26	0.00754
-0.265	-1.01237	0.265	1.00753		-0.265	-0.515	0.265	0.52471		-0.265	-0.10097	0.265	0.09324		-0.265	-0.00579	0.265	0.00305
-0.27	-1.01336	0.27	1.0067		-0.27	-0.51924	0.27	0.52267		-0.27	-0.1022	0.27	0.09443		-0.27	-0.00284	0.27	0.00379
-0.275	-1.01783	0.275	0.99693		-0.275	-0.51805	0.275	0.52229		-0.275	-0.10145	0.275	0.09269		-0.275	0.000403649	0.275	0.01135
-0.28	-1.01281	0.28	1.00322		-0.28	-0.51681	0.28	0.52175		-0.28	-0.10106	0.28	0.09043		-0.28	0.000989858	0.28	0.00458
-0.285	-1.01335	0.285	1.00479		-0.285	-0.51724	0.285	0.52221		-0.285	-0.1015	0.285	0.09538		-0.285	-0.00193	0.285	0.0056
-0.29	-1.01528	0.29	1.00304		-0.29	-0.51816	0.29	0.52545		-0.29	-0.10061	0.29	0.10261		-0.29	-0.000242922	0.29	0.00728
-0.295	-1.01086	0.295	1.003		-0.295	-0.5196	0.295	0.51841		-0.295	-0.10224	0.295	0.09527		-0.295	-0.00196	0.295	0.01111
-0.3	-1.0122	0.3	1.00417		-0.3	-0.51888	0.3	0.52314		-0.3	-0.10146	0.3	0.09331		-0.3	0	0.3	0

## Sheet: Fig.2
	Fig.2a
	magnetic field (T)	0 v	2 V	4 V	6 V	8 V	10 V	12 V	14 V	16 V														Fig.2c		Independent Variable	Fit Peak 1	Independent Variable	Fit Peak 2			Independent Variable	Fit Peak 1	Independent Variable	Fit Peak 2			Independent Variable	Fit Peak 1	Independent Variable	Fit Peak 2			Independent Variable	Fit Peak 1	Independent Variable	Fit Peak 2
	0.3	0.9987	0.9065	0.76303	0.56766	0.51755	0.13235	0.10146	0.04685	0			Fig.2b											magnetic field (T)	6 V					magnetic field (T)	8 V					magnetic field (T)	10 V					magnetic field (T)	12 V					magnetic field (T)	14 V
	0.295	1.00066	0.90819	0.76095	0.55474	0.50946	0.13215	0.10249	0.04815	0.00897			magnetic field (T)	0 V	2 V	4 V	6 V	8 V	10 V	12 V	14 V	16 V		0.1	-0.00258	-0.11817	0.000574374	-0.10751	0.000574373	0.1	-0.00676	-0.09752	-0.000279993	-0.11058	-0.000304904	0.1	-0.000582038	-0.11961	0.000939709	-0.10613	0.000939709	0.1	-0.00158	-0.09865	0.00139	-0.10627	0.00139	0.1	-0.00166
	0.29	0.99808	0.90797	0.76762	0.56729	0.51124	0.13383	0.10273	0.04812	-0.00159			0.3	0	0	0	0	0	0	0	0	0		0.095	0.0113	-0.09219	0.000575071	-0.07543	0.000574373	0.095	-0.000249809	-0.07221	0.0076	-0.07901	-0.000304904	0.095	-0.00256	-0.09384	0.00093971	-0.07382	0.000939709	0.095	0.01219	-0.07349	0.00769	-0.07398	0.00139	0.095	0.00102
	0.285	0.99477	0.90528	0.76159	0.56102	0.51286	0.12558	0.10075	0.04828	0.01652			0.295	0.00188	0.00194	-0.00216	0.000425527	-0.00472	0.00286	0.00156	0.00322	0.00897		0.09	-0.00545	-0.06622	0.003	-0.04335	0.000574373	0.09	-0.00105	-0.07069	0.00995	-0.04743	-0.000305411	0.09	0.00118	-0.06807	0.00152	-0.04151	0.000939664	0.09	0.00904	-0.07207	0.01018	-0.04169	0.00139	0.09	0.000342767
	0.28	1.00073	0.90956	0.77126	0.56852	0.51164	0.13471	0.10533	0.05063	0.00235			0.29	-0.000792836	0.00198	0.00442	-0.00259	0.00233	-0.00385	0.00851	0.00322	-0.00159		0.085	-0.000646617	-0.06476	0.00397	-0.01127	0.000566449	0.085	-0.00143	-0.06776	0.01611	-0.01586	-0.00276	0.085	-0.00381	-0.06673	0.00188	-0.0092	-0.00114	0.085	-0.00168	-0.06935	0.0175	-0.0094	-6.19564e-05	0.085	0.000200855
	0.275	0.99593	0.90564	0.76404	0.57881	0.51377	0.12889	0.09803	0.05174	-0.00734			0.285	-0.00418	-0.000460218	-0.00169	0.00286	-0.000908288	-0.00351	0.000889079	0.0015	0.01652		0.08	0.0044	-0.06196	0.00683	-0.00972	0.000557705	0.08	-0.00129	-0.06498	0.02451	-0.01411	-0.00377	0.08	0.00218	-0.06416	0.00319	-0.00747	-0.00221	0.08	0.00457	-0.06677	0.02878	-0.0077	-0.000881161	0.08	-0.000189694
	0.27	0.99849	0.90877	0.77135	0.57034	0.51186	0.13273	0.09952	0.03403	0.00706			0.28	0.00169	0.00408	0.00789	-0.00183	-0.00136	0.00227	-0.00446	0.00106	0.00235		0.075	0.0023	-0.0593	0.01125	-0.00674	0.000510024	0.075	0.000524253	-0.06235	0.03529	-0.01073	-0.00681	0.075	0.000425704	-0.06172	0.00576	-0.00415	-0.00576	0.075	0.01536	-0.06433	0.04496	-0.00443	-0.00373	0.075	-0.000168544
	0.265	0.99857	0.90124	0.75923	0.55702	0.51175	0.1328	0.10409	0.04975	-0.0052			0.275	-0.00319	0.000414278	0.000587373	0.00181	-0.000808726	-0.00171	-0.00259	0.000215515	-0.00734		0.07	0.00388	-0.05678	0.01762	-0.00392	0.000364053	0.07	-8.63093e-05	-0.05986	0.04841	-0.00752	-0.0116	0.07	0.00118	-0.05941	0.01033	-0.00101	-0.01207	0.07	0.00345	-0.06202	0.06663	-0.00133	-0.00904	0.07	0.000204964
	0.26	0.99922	0.91069	0.77019	0.5671	0.50572	0.13478	0.10385	0.04834	0.000136344			0.27	-0.000710553	0.0038	0.00781	0.00316	-0.000424525	0.00219	-0.00124	0.000198875	0.00706		0.065	0.00152	-0.0544	0.02618	-0.00124	-1.74873e-05	0.065	-0.000466514	-0.0575	0.06366	-0.00448	-0.0186	0.065	0.0072	-0.05722	0.01773	0.00198	-0.02228	0.065	-0.01382	-0.05983	0.09398	0.0016	-0.01804	0.065	0.0084
	0.255	0.99955	0.9113	0.77448	0.56623	0.51474	0.13447	0.10854	0.05134	0.00802			0.265	-0.000719835	-0.00347	-0.0044	-0.00294	0.00163	-0.00958	-0.00282	0.00428	-0.0052		0.06	0.00149	-0.05215	0.03701	0.00129	-0.000882089	0.06	0.0144	-0.05528	0.0806	-0.00161	-0.02813	0.06	0.01473	-0.05516	0.02871	0.0048	-0.03749	0.06	-0.02784	-0.05777	0.12666	0.00438	-0.032	0.06	-0.28693
	0.25	0.99987	0.90513	0.75692	0.57049	0.51447	0.12915	0.09531	0.04107	-0.00838			0.26	-0.000148591	0.00623	0.00648	0.00594	-0.00318	-0.00127	-0.000208399	-0.000346046	0.000136344		0.055	0.0117	-0.05003	0.04998	0.00368	-0.0026	0.055	0.01745	-0.0532	0.09871	0.0011	-0.04033	0.055	-0.38123	-0.05321	0.04383	0.00746	-0.05856	0.055	-0.08326	-0.05584	0.16381	0.00701	-0.05199	0.055	-0.26731
	0.245	0.99956	0.90971	0.77303	0.57334	0.514	0.13284	0.10161	0.05189	0.01272			0.255	9.33628e-05	0.00692	0.01069	-3.00961e-06	-0.00804	0.00146	-0.00226	0.000298073	0.00802		0.05	0.02598	-0.04804	0.06476	0.00594	-0.00566	0.05	-0.24772	-0.05123	0.11738	0.00366	-0.05509	0.05	-0.46987	-0.05138	0.06325	0.00997	-0.08582	0.05	-0.53887	-0.05402	0.20423	0.00948	-0.07866	0.05	-0.25159
	0.24	1.00407	0.90909	0.74593	0.53949	0.5132	0.13421	0.10271	0.04816	-0.00375			0.25	0.000335317	0.000571319	-0.00696	0.00589	0.000162065	0.00102	0.0071	0.00191	-0.00838		0.045	-0.11323	-0.04616	0.08086	0.00806	-0.01056	0.045	-0.2155	-0.0494	0.13601	0.00607	-0.07206	0.045	-0.48102	-0.04966	0.0867	0.01234	-0.11905	0.045	-0.55289	-0.05231	0.24645	0.01181	-0.11199	0.045	-0.24758
	0.235	0.99933	0.90947	0.77241	0.56783	0.51269	0.13191	0.1026	0.05568	-0.00803			0.245	-6.00897e-05	0.00497	0.00907	0.00271	-0.000864059	-0.00255	0.00192	0.000571564	0.01272		0.04	-0.11683	-0.0444	0.09772	0.01005	-0.01769	0.04	-0.23847	-0.04768	0.15408	0.00833	-0.09069	0.04	-0.5339	-0.04804	0.11349	0.01456	-0.1574	0.04	-0.55311	-0.05071	0.28899	0.01399	-0.15132	0.04	-0.24746
	0.23	0.99849	0.90787	0.7682	0.56836	0.51331	0.1399	0.10413	0.04814	0.00341			0.24	0.00437	0.00416	-0.01813	0.00752	-0.000839725	-0.00252	-0.00636	0.00725	-0.00375		0.035	-0.12503	-0.04276	0.11472	0.01192	-0.02727	0.035	-0.20165	-0.04607	0.17113	0.01045	-0.1103	0.035	-0.52121	-0.04653	0.14262	0.01664	-0.19954	0.035	-0.54872	-0.04922	0.33047	0.01605	-0.19538	0.035	-0.25126
	0.225	0.99964	0.90846	0.77165	0.56223	0.5146	0.13234	0.09938	0.05003	-0.00864			0.235	-0.000458567	0.00437	0.00827	-0.01316	-0.00187	0.00231	0.000571348	0.00209	-0.00803		0.03	-0.17462	-0.04122	0.13132	0.01367	-0.03922	0.03	-0.27062	-0.04457	0.18683	0.01244	-0.1302	0.03	-0.4668	-0.04512	0.1729	0.01859	-0.24388	0.03	-0.53054	-0.04784	0.36973	0.01796	-0.24247	0.03	-0.23944
	0.22	0.99995	0.91091	0.77023	0.57462	0.51518	0.13552	0.10109	0.04835	0.00969			0.23	-0.00138	0.00259	0.00398	0.00169	-0.00287	0.00114	0.00169	0.00535	0.00341		0.025	-0.23342	-0.03979	0.14704	0.0153	-0.05316	0.025	-0.2292	-0.04319	0.20097	0.01429	-0.14971	0.025	-0.54352	-0.04381	0.20314	0.02041	-0.28872	0.025	-0.50776	-0.04655	0.4059	0.01975	-0.29073	0.025	-0.27835
	0.215	1.00223	0.90785	0.75441	0.56803	0.51435	0.13234	0.10074	0.05067	-0.000308449			0.225	-0.000317198	0.00299	0.00735	-0.00169	-0.000408693	-0.00183	0.000413974	0.00136	-0.00864		0.02	-0.08062	-0.03847	0.16154	0.01682	-0.06852	0.02	-0.24298	-0.0419	0.21343	0.01601	-0.16826	0.02	-0.37587	-0.04259	0.23229	0.0221	-0.33247	0.02	-0.38377	-0.04535	0.4384	0.02142	-0.33837	0.02	-0.2041
	0.21	1.00508	0.91088	0.7746	0.56254	0.5157	0.13197	0.10024	0.04845	-0.00737			0.22	-9.43536e-05	0.00526	0.00583	0.00393	-0.000466067	0.00616	0.000351774	0.00199	0.00969		0.015	-0.01982	-0.03724	0.17457	0.01823	-0.08456	0.015	-0.15095	-0.04071	0.22421	0.01762	-0.18542	0.015	-0.0592	-0.04146	0.25947	0.02367	-0.37381	0.015	-0.11719	-0.04425	0.46694	0.02297	-0.38381	0.015	-0.04791
	0.205	1.0011	0.90989	0.77472	0.57082	0.51308	0.13394	0.10414	0.04726	0.00619			0.215	0.00211	0.00201	-0.01007	-0.00229	-0.00361	-0.00737	0.00101	0.000450266	-0.000308449		0.01	-0.01217	-0.0361	0.18603	0.01953	-0.10057	0.01	-0.12333	-0.03962	0.23336	0.0191	-0.2009	0.01	-0.02864	-0.04042	0.28409	0.02513	-0.41176	0.01	-0.06221	-0.04324	0.49149	0.0244	-0.42585	0.01	-0.00833
	0.2	1.00179	0.90916	0.76769	0.56293	0.50682	0.13602	0.0988	0.05014	-0.00145			0.21	0.00487	0.00486	0.01004	0.00159	2.31708e-05	0.000452467	-0.00288	0.00272	-0.00737		0.005	-0.00779	-0.03506	0.19588	0.02074	-0.1159	0.005	-0.04823	-0.03862	0.24099	0.02047	-0.21452	0.005	-0.00231	-0.03946	0.3058	0.02647	-0.44568	0.005	-0.01642	-0.04231	0.51218	0.02573	-0.46367	0.005	-0.0049
	0.195	0.99642	0.91243	0.77012	0.56928	0.51848	0.13353	0.10051	0.04961	-0.00557			0.205	0.000804004	0.00369	0.01007	-0.00118	0.00132	0.0016	-0.00372	0.00181	0.00619		-2.09902e-16	-0.00115	-0.0341	0.20419	0.02185	-0.13004	-2.09902e-16	-0.00594	-0.03771	0.24725	0.02173	-0.22626	-2.09902e-16	-0.01151	-0.03859	0.32447	0.02771	-0.47526	-2.09902e-16	-0.00407	-0.04146	0.52929	0.02694	-0.49682	-2.09902e-16	-0.00291
	0.19	1.00634	0.90925	0.76944	0.56971	0.50202	0.13099	0.1023	0.04765	0.00293			0.2	0.00142	0.00278	0.00295	-0.000511014	-0.00106	-4.54255e-06	-0.00179	0.00067177	-0.00145		-0.005	0.11915	-0.03323	0.21107	0.02287	-0.14265	-0.005	0.0851	-0.03688	0.2523	0.02288	-0.23618	-0.005	0.00761	-0.03778	0.34017	0.02884	-0.50048	-0.005	0.09368	-0.04069	0.54317	0.02806	-0.52521	-0.005	0.00557
	0.185	0.99397	0.9109	0.77243	0.56657	0.50246	0.135	0.0993	0.0467	-0.01263			0.195	-0.00404	0.00587	0.0053	-0.000597186	-0.00139	-0.00277	-0.000537262	0.00213	-0.00557		-0.01	0.13059	-0.03243	0.21665	0.02379	-0.15357	-0.01	0.11302	-0.03613	0.25631	0.02393	-0.24439	-0.01	0.01141	-0.03705	0.35307	0.02988	-0.52153	-0.01	0.09342	-0.03999	0.55424	0.02908	-0.54898	-0.01	0.02342
	0.18	1.00154	0.90925	0.77207	0.57199	0.51538	0.13522	0.09896	0.0463	0.00402			0.19	0.0058	0.00251	0.00454	0.000636976	-0.00108	0.00404	0.000261488	0.000326649	0.00293		-0.015	0.11586	-0.03172	0.2211	0.02464	-0.16275	-0.015	0.13654	-0.03545	0.25943	0.02489	-0.25106	-0.015	0.02171	-0.03639	0.36346	0.03082	-0.53874	-0.015	0.07016	-0.03937	0.56291	0.03	-0.56848	-0.015	0.02705
	0.175	0.99998	0.91254	0.77233	0.56795	0.51533	0.13235	0.10192	0.04728	-0.01284			0.185	-0.00666	0.00397	0.00744	0.000771944	-0.00325	0.0026	0.00282	0.0008395	-0.01263		-0.02	0.13255	-0.03107	0.22458	0.0254	-0.17029	-0.02	0.16465	-0.03484	0.26182	0.02576	-0.25639	-0.02	0.21101	-0.0358	0.37166	0.03167	-0.55253	-0.02	0.29071	-0.0388	0.56956	0.03084	-0.58414	-0.02	0.15105
	0.17	0.99247	0.91033	0.76945	0.56493	0.51868	0.13286	0.10174	0.0474	0.00514			0.18	0.000826531	0.00214	0.00699	0.00019313	-0.00171	0.00325	0.00801	0.00268	0.00402		-0.025	0.26965	-0.03049	0.22725	0.02609	-0.17632	-0.025	0.24336	-0.0343	0.26361	0.02654	-0.26056	-0.025	0.34051	-0.03527	0.37799	0.03244	-0.56338	-0.025	0.49285	-0.0383	0.57457	0.0316	-0.59647	-0.025	0.18305
	0.165	1.00345	0.9058	0.77106	0.56636	0.51273	0.13459	0.10142	0.04768	-0.00417			0.175	-0.000814269	0.00525	0.00717	0.00316	0.00184	0.00248	-0.00144	-0.0012	-0.01284		-0.03	0.23921	-0.02998	0.22927	0.02671	-0.18103	-0.03	0.30367	-0.03383	0.26493	0.02724	-0.26376	-0.03	0.36881	-0.0348	0.38278	0.03312	-0.57174	-0.03	0.49259	-0.03786	0.57827	0.03227	-0.60599	-0.03	0.18744
	0.16	0.99843	0.91497	0.75959	0.56726	0.51565	0.13455	0.10179	0.04938	0.01073			0.17	-0.00841	0.00285	0.00421	-0.00364	0.00338	0.00622	-0.000958672	0.00133	0.00514		-0.035	0.1826	-0.02952	0.23075	0.02725	-0.18462	-0.035	0.20759	-0.03341	0.26589	0.02786	-0.26617	-0.035	0.31891	-0.03438	0.38632	0.03373	-0.57805	-0.035	0.50614	-0.03748	0.58093	0.03287	-0.61318	-0.035	0.20564
	0.155	1.00461	0.90753	0.7714	0.56549	0.51602	0.13115	0.10023	0.04781	-0.00815			0.165	0.00249	-0.00186	0.00573	0.00217	0.000628305	0.00182	0.00346	-0.00187	-0.00417		-0.04	0.18357	-0.02912	0.23182	0.02774	-0.18729	-0.04	0.2219	-0.03305	0.26655	0.02841	-0.26795	-0.04	0.31961	-0.03401	0.38888	0.03427	-0.58271	-0.04	0.51048	-0.03714	0.5828	0.0334	-0.61849	-0.04	0.20083
	0.15	0.99898	0.91158	0.76523	0.56596	0.51468	0.13449	0.1	0.04873	0.00533			0.16	-0.00262	0.00713	-0.00592	0.00405	0.000720424	0.000554107	0.00324	0.00307	0.01073		-0.045	0.09188	-0.02878	0.23258	0.02816	-0.18923	-0.045	0.21781	-0.03274	0.26701	0.02889	-0.26924	-0.045	0.26512	-0.0337	0.39069	0.03474	-0.58608	-0.045	0.52862	-0.03686	0.58408	0.03387	-0.62233	-0.045	0.26043
	0.145	1.00399	0.90675	0.77245	0.58103	0.51445	0.14025	0.10023	0.04788	-0.01106			0.155	0.00348	-0.000489926	0.00562	-0.00241	-0.00595	0.00115	0.00354	0.00152	-0.00815		-0.05	0.00216	-0.02848	0.23309	0.02852	-0.1906	-0.05	0.23213	-0.03248	0.26731	0.0293	-0.27014	-0.05	-0.000456819	-0.03343	0.39192	0.03515	-0.58845	-0.05	0.49617	-0.03661	0.58493	0.03427	-0.62503	-0.05	0.31082
	0.14	0.99765	0.91441	0.77083	0.56604	0.51689	0.13267	0.10096	0.04861	0.00426			0.15	-0.00223	0.00337	-0.000821995	0.00364	-0.00268	0.00409	0.00269	0.000539428	0.00533		-0.055	0.00415	-0.02823	0.23343	0.02884	-0.19154	-0.055	0.00157	-0.03226	0.2675	0.02966	-0.27076	-0.055	0.000162269	-0.0332	0.39273	0.0355	-0.59006	-0.055	0.01345	-0.03641	0.58547	0.03461	-0.62688	-0.055	0.27842
	0.135	1.00354	0.91138	0.77044	0.57253	0.51512	0.13523	0.10207	0.04805	0.00327			0.145	0.00269	-0.00164	0.00612	0.000319041	-0.000372218	-0.000256752	-0.00452	0.00346	-0.01106		-0.06	-5.02638e-05	-0.02802	0.23365	0.0291	-0.19216	-0.06	-0.000990614	-0.03209	0.26762	0.02996	-0.27116	-0.06	-0.00192	-0.03301	0.39325	0.03579	-0.59113	-0.06	0.00182	-0.03625	0.58579	0.0349	-0.6281	-0.06	0.31042
	0.13	1.00241	0.9147	0.7752	0.57157	0.51705	0.13317	0.10369	0.05234	-0.00601			0.14	-0.00373	0.00584	0.00423	-0.000138407	-0.00563	0.00419	0.00425	-0.00157	0.00426		-0.065	0.0072	-0.02785	0.23378	0.02933	-0.19255	-0.065	0.000821118	-0.03194	0.26769	0.03021	-0.27142	-0.065	-0.00153	-0.03285	0.39357	0.03604	-0.59181	-0.065	0.00089625	-0.03611	0.58598	0.03515	-0.62888	-0.065	0.30101
	0.125	1.00507	0.91315	0.77166	0.56226	0.51504	0.13371	0.08999	0.04734	0.01219			0.135	0.00207	0.00263	0.00357	-0.00203	0.00113	0.000190311	0.00138	-0.00039283	0.00327		-0.07	0.00426	-0.02772	0.23385	0.02951	-0.19279	-0.07	-0.00149	-0.03183	0.26772	0.03042	-0.27158	-0.07	-0.00169	-0.03272	0.39375	0.03624	-0.59223	-0.07	-0.000489153	-0.03601	0.58608	0.03535	-0.62935	-0.07	-0.000680126
	0.12	0.99818	0.91348	0.76875	0.57209	0.51708	0.1351	0.10252	0.04343	-0.00352			0.13	0.000863089	0.00577	0.00806	0.00402	-0.00205	0.00493	-0.00218	-0.000683187	-0.00601		-0.075	0.00129	-0.02761	0.23389	0.02965	-0.19293	-0.075	-0.00201	-0.03175	0.26774	0.03058	-0.27167	-0.075	0.00202	-0.03263	0.39385	0.03641	-0.59247	-0.075	-0.00132	-0.03593	0.58613	0.03551	-0.62962	-0.075	0.000345496
	0.115	0.99797	0.9112	0.7739	0.56767	0.51416	0.13389	0.10273	0.04207	-0.00529			0.125	0.00344	0.00404	0.00424	-0.00862	-0.00463	0.0025	-0.00445	0.000546245	0.01219		-0.08	0.00484	-0.02753	0.23391	0.02977	-0.19301	-0.08	0.000490299	-0.03169	0.26775	0.03071	-0.27172	-0.08	0.000121056	-0.03255	0.39389	0.03653	-0.59259	-0.08	0.00108	-0.03588	0.58615	0.03563	-0.62977	-0.08	-0.00144
	0.11	1.00192	0.91172	0.77296	0.55986	0.51678	0.1339	0.09834	0.05535	0.01143			0.12	-0.00353	0.00418	0.00106	0.00362	-0.00166	0.00154	0.00371	0.00253	-0.00352		-0.085	0.00256	-0.02747	0.23392	0.02985	-0.19304	-0.085	0.0015	-0.03165	0.26775	0.03081	-0.27174	-0.085	-0.0015	-0.0325	0.39391	0.03663	-0.59266	-0.085	-0.000476227	-0.03584	0.58616	0.03572	-0.62984	-0.085	-0.000172689
	0.105	1.00341	0.91768	0.7661	0.57362	0.52018	0.13136	0.1001	0.04005	-0.00526			0.115	-0.00382	0.00143	0.00595	-0.01439	-0.00208	-0.000627868	-0.00857	-0.00072381	-0.00529		-0.09	-0.000461513	-0.02744	0.23393	0.02991	-0.19306	-0.09	-0.00432	-0.03162	0.26775	0.03088	-0.27175	-0.09	-0.000920533	-0.03246	0.39392	0.03669	-0.59268	-0.09	0.000662369	-0.03582	0.58616	0.03579	-0.62987	-0.09	-0.000400833
	0.1	1.0046	0.91516	0.7738	0.56915	0.51468	0.1363	0.10257	0.04832	-0.00659			0.11	4.23868e-05	0.00148	0.00473	0.00173	-0.00183	-0.00585	0.00752	-2.30551e-07	0.01143		-0.095	0.00449	-0.02741	0.23393	0.02995	-0.19307	-0.095	0.00132	-0.03161	0.26775	0.03092	-0.27176	-0.095	0.000819549	-0.03244	0.39392	0.03674	-0.59269	-0.095	0.00294	-0.0358	0.58616	0.03584	-0.62988	-0.095	-0.000775174
	0.095	1.00247	0.91082	0.77323	0.56722	0.51687	0.13187	0.09164	0.04824	-0.0048			0.105	0.00144	0.00697	-0.0024	-0.00125	0.00284	-0.000145331	0.00313	0.000585778	-0.00526		-0.1	-0.00194	-0.0274	0.23393	0.02998	-0.19307	-0.1	0.00238	-0.03161	0.26775	0.03095	-0.27176	-0.1	0.0026	-0.03243	0.39393	0.03677	-0.5927	-0.1	-0.00102	-0.0358	0.58616	0.03586	-0.62989	-0.1	-0.00178
	0.09	1.00252	0.91572	0.77507	0.57176	0.517	0.13621	0.10214	0.04834	-0.01385			0.1	0.00255	0.00398	0.00503	-0.00258	-0.00676	-0.000582038	-0.00158	-0.00166	-0.000999016				-0.0274	0.23393	0.02999	-0.19307			-0.03161	0.26775	0.03097	-0.27176			-0.03243	0.39393	0.03678	-0.5927			-0.0358	0.58616	0.03588	-0.62989
	0.085	1.00228	0.91118	0.77579	0.55801	0.51441	0.1335	0.09777	0.05687	0.00758			0.095	0.000341348	-0.000826698	0.00419	0.0113	-0.000249809	-0.00256	0.01219	0.00102	0.00339				-0.02739	0.23393	0.02999	-0.19307			-0.03161	0.26775	0.03097	-0.27176			-0.03243	0.39393	0.03679	-0.5927			-0.0358	0.58616	0.03588	-0.62989
	0.08	1.00531	0.91646	0.76079	0.56755	0.51988	0.13392	0.09801	0.04719	0.00512			0.09	0.00030046	0.0036	0.00576	-0.00545	-0.00105	0.00118	0.00904	0.000342767	-0.00337				-0.02739	0.23393	0.02999	-0.19307			-0.0316	0.26775	0.03097	-0.27176			-0.03243	0.39393	0.03679	-0.5927			-0.03579	0.58616	0.03588	-0.62989
	0.075	1.00347	0.91306	0.77898	0.56446	0.51941	0.13346	0.10044	0.04722	-0.00494			0.085	-2.54106e-05	-0.00141	0.0062	-0.000646617	-0.00143	-0.00381	-0.00168	0.000200855	-0.000299446				-0.02739	0.23393	0.03	-0.19307			-0.03159	0.26775	0.03097	-0.27176			-0.03242	0.39393	0.03679	-0.5927			-0.03578	0.58616	0.03588	-0.62989
	0.07	1.00053	0.9117	0.77036	0.57249	0.51065	0.13795	0.09713	0.04895	0.00658			0.08	0.00292	0.0034	-0.00907	0.0044	-0.00129	0.00218	0.00457	-0.000189694	0.00157				-0.02738	0.23393	0.03	-0.19307			-0.03156	0.26775	0.03098	-0.27176			-0.03241	0.39392	0.03679	-0.5927			-0.03576	0.58616	0.03589	-0.62989
	0.065	1.0022	0.91784	0.76741	0.56557	0.51165	0.13189	0.09886	0.05261	-0.01049			0.075	0.000997735	-0.000460379	0.00885	0.0023	0.000524253	0.000425704	0.01536	-0.000168544	0.00271				-0.02735	0.23393	0.03001	-0.19307			-0.03152	0.26775	0.03099	-0.27176			-0.03239	0.39392	0.0368	-0.5927			-0.03571	0.58615	0.0359	-0.62989
	0.06	1.00468	0.90712	0.77393	0.56846	0.51894	0.13967	0.10046	0.04629	-0.00447			0.07	-0.00202	-0.00229	-4.77585e-05	0.00388	-8.63093e-05	0.00118	0.00345	0.000204964	-0.0085				-0.02731	0.23392	0.03003	-0.19307			-0.03145	0.26774	0.03101	-0.27176			-0.03235	0.39391	0.03683	-0.5927			-0.03565	0.58612	0.03592	-0.62988
	0.055	1.00467	0.91673	0.7693	0.56652	0.51832	0.13142	0.09782	0.0482	0.00823			0.065	-0.000436256	0.00337	-0.00326	0.00152	-0.000466514	0.0072	-0.01382	0.0084	-0.00187				-0.02725	0.23391	0.03006	-0.19306			-0.03136	0.26772	0.03105	-0.27176			-0.03229	0.39389	0.03686	-0.59269			-0.03557	0.58606	0.03596	-0.62988
	0.05	1.00113	0.91388	0.77483	0.56807	0.51665	0.13238	0.1013	0.04785	-0.00355			0.06	0.00196	-0.00781	0.00298	0.00149	0.0144	0.01473	-0.02784	-0.28693	-0.02545				-0.02716	0.23389	0.03011	-0.19305			-0.03124	0.26768	0.03111	-0.27175			-0.03221	0.39383	0.03691	-0.59267			-0.03545	0.58594	0.03601	-0.62986
	0.045	1.0099	0.91272	0.77353	0.56501	0.51941	0.13164	0.1005	0.04499	-0.000860517			0.055	0.00187	0.00132	-0.00192	0.0117	0.01745	-0.38123	-0.08326	-0.26731	-0.03223				-0.02705	0.23384	0.03018	-0.19303			-0.03108	0.2676	0.03119	-0.27173			-0.0321	0.39371	0.03699	-0.59263			-0.0353	0.5857	0.03608	-0.62981
	0.04	1.00385	0.91579	0.75152	0.5686	0.51757	0.13784	0.10227	0.0475	0.00352			0.05	-0.00176	-0.00199	0.00334	0.02598	-0.24772	-0.46987	-0.53887	-0.25159	-0.05547				-0.0269	0.23376	0.03027	-0.19298			-0.03089	0.26746	0.03129	-0.2717			-0.03196	0.39349	0.03709	-0.59255			-0.03512	0.5853	0.03618	-0.62972
	0.035	1.0028	0.91365	0.77469	0.56642	0.50663	0.13308	0.0972	0.0501	0.00841			0.045	0.00693	-0.00362	0.00279	-0.11323	-0.2155	-0.48102	-0.55289	-0.24758	-0.14312				-0.02672	0.23361	0.03038	-0.19289			-0.03065	0.26723	0.03143	-0.27164			-0.03179	0.39311	0.03722	-0.5924			-0.03489	0.58464	0.03631	-0.62955
	0.03	1.00717	0.91703	0.77237	0.5597	0.52109	0.13532	0.09954	0.04668	-0.00223			0.04	0.000800303	-0.00102	-0.01844	-0.11683	-0.23847	-0.5339	-0.55311	-0.24746	-0.39636				-0.0265	0.23336	0.03053	-0.19274			-0.03037	0.26688	0.03159	-0.27153			-0.03158	0.39248	0.03738	-0.59215			-0.03462	0.58359	0.03646	-0.62926
	0.025	1.00175	0.91437	0.78144	0.56412	0.51746	0.13552	0.10185	0.04286	0.01881			0.035	-0.000337917	-0.00363	0.00552	-0.12503	-0.20165	-0.52121	-0.54872	-0.25126	-0.43341				-0.02623	0.23298	0.03071	-0.19249			-0.03004	0.26634	0.0318	-0.27136			-0.03133	0.3915	0.03757	-0.59172			-0.03431	0.58201	0.03666	-0.62877
	0.02	1.00128	0.91784	0.77047	0.56773	0.51799	0.13125	0.10102	0.0456	0.00307			0.03	0.00395	-0.000718695	0.00398	-0.17462	-0.27062	-0.4668	-0.53054	-0.23944	-0.49345				-0.02592	0.23239	0.03092	-0.19209			-0.02964	0.26556	0.03205	-0.27109			-0.03103	0.39001	0.03781	-0.59105			-0.03393	0.5797	0.03689	-0.628
	0.015	1.01066	0.91651	0.76781	0.57823	0.52048	0.1348	0.11842	0.03797	-0.00315			0.025	-0.00156	-0.00385	0.01385	-0.23342	-0.2292	-0.54352	-0.50776	-0.27835	-0.4799				-0.02555	0.23153	0.03117	-0.19149			-0.02919	0.26444	0.03234	-0.27067			-0.03068	0.38784	0.03808	-0.59004			-0.0335	0.57642	0.03716	-0.62684
	0.01	1.00323	0.91788	0.77496	0.56356	0.52147	0.14002	0.10424	0.05024	-0.00517			0.02	-0.00203	-0.000845755	0.00366	-0.08062	-0.24298	-0.37587	-0.38377	-0.2041	-0.25934				-0.02513	0.23031	0.03146	-0.19062			-0.02868	0.26289	0.03268	-0.27007			-0.03028	0.38475	0.03841	-0.58855			-0.03301	0.57187	0.03748	-0.62515
	0.005	1.0068	0.91441	0.75321	0.57709	0.5233	0.13503	0.12227	0.04432	0.00195			0.015	0.00736	-0.00146	0.00179	-0.01982	-0.15095	-0.0592	-0.11719	-0.04791	-0.11699				-0.02464	0.22863	0.0318	-0.18938			-0.02809	0.26078	0.03307	-0.2692			-0.02982	0.38049	0.03878	-0.58644			-0.03246	0.56571	0.03784	-0.62273
	-2.09902e-16	0.99846	0.92348	0.77788	0.57757	0.52549	0.13615	0.15409	0.05053	0.00339			0.01	-7.64881e-05	0.000724262	0.00973	-0.01217	-0.12333	-0.02864	-0.06221	-0.00833	-0.06663				-0.02409	0.22634	0.03218	-0.18765			-0.02744	0.25798	0.03352	-0.268			-0.0293	0.37473	0.0392	-0.5835			-0.03183	0.55754	0.03826	-0.61938
	-0.005	1.00499	0.91512	0.76254	0.67719	0.59612	0.13898	0.19052	0.05019	0.02016			0.005	0.0035	-0.00193	-0.01123	-0.00779	-0.04823	-0.00231	-0.01642	-0.0049	-0.00708				-0.02347	0.2233	0.03262	-0.18533			-0.0267	0.25433	0.03403	-0.26637			-0.02872	0.36716	0.03969	-0.57951			-0.03114	0.54695	0.03874	-0.61482
	-0.01	0.99216	0.92029	0.7669	0.6878	0.62361	0.14252	0.19014	0.06785	0.03653			-2.09902e-16	-0.00484	0.00796	0.01422	-0.00115	-0.00594	-0.01151	-0.00407	-0.00291	-0.00212				-0.02278	0.21936	0.03311	-0.18225			-0.02589	0.24966	0.0346	-0.2642			-0.02806	0.35739	0.04023	-0.5742			-0.03036	0.53348	0.03927	-0.60876
	-0.015	0.99885	0.90544	0.76983	0.67224	0.64669	0.15257	0.16676	0.0713	0.0713			-0.005	0.00294	0.000516256	-0.00218	0.11915	0.0851	0.00761	0.09368	0.00557	0.02016				-0.02202	0.21434	0.03366	-0.17827			-0.02499	0.24379	0.03524	-0.26136			-0.02734	0.34507	0.04083	-0.56726			-0.0295	0.51666	0.03987	-0.60085
	-0.02	0.98807	0.91026	0.76997	0.68809	0.67437	0.34162	0.38719	0.1951	0.20857			-0.01	-0.00724	0.007	0.000592625	0.13059	0.11302	0.01141	0.09342	0.02342	0.03653				-0.02117	0.20806	0.03426	-0.17321			-0.02399	0.23654	0.03595	-0.25771			-0.02654	0.32988	0.04151	-0.55836			-0.02856	0.49609	0.04053	-0.59072
	-0.025	0.96771	0.92116	0.76969	0.82435	0.75265	0.47087	0.58921	0.22691	0.48583			-0.015	0.00223	-0.00654	0.00195	0.11586	0.13654	0.02171	0.07016	0.02705	0.0713				-0.02023	0.20036	0.03494	-0.16694			-0.02291	0.22775	0.03673	-0.2531			-0.02565	0.31157	0.04225	-0.54715			-0.02753	0.47144	0.04127	-0.57796
	-0.03	0.92837	0.89664	0.76115	0.79308	0.81253	0.49892	0.58883	0.23112	0.48249			-0.02	0.0069	-0.00215	0.00261	0.13255	0.16465	0.21101	0.29071	0.15105	0.20857				-0.01921	0.1911	0.03568	-0.1593			-0.02172	0.21728	0.0376	-0.24738			-0.02469	0.29002	0.04307	-0.53324			-0.0264	0.4425	0.04207	-0.56217
	-0.035	-0.41891	-0.43764	0.73614	0.73564	0.71601	0.44877	0.60226	0.24913	0.46076			-0.025	0.00425	0.0023	0.0053	0.26965	0.24336	0.34051	0.49285	0.18305	0.48583				-0.0181	0.18018	0.03649	-0.1502			-0.02044	0.20504	0.03854	-0.24037			-0.02363	0.26532	0.04397	-0.51628			-0.02517	0.4093	0.04295	-0.54296
	-0.04	-0.87104	-0.80995	0.41665	0.73578	0.7299	0.44922	0.60648	0.24414	0.44362			-0.03	-0.00105	0.00946	0.00229	0.23921	0.30367	0.36881	0.49259	0.18744	0.48249				-0.01689	0.16759	0.03737	-0.13961			-0.01904	0.19102	0.03957	-0.23194			-0.02249	0.23778	0.04494	-0.49595			-0.02385	0.37213	0.04392	-0.52
	-0.045	-0.98564	-0.82345	-0.7331	0.5998	0.72538	0.39447	0.6245	0.30355	0.41728			-0.035	-0.01358	-0.00551	0.00163	0.1826	0.20759	0.31891	0.50614	0.20564	0.46076				-0.01558	0.15341	0.03833	-0.12759			-0.01754	0.1753	0.04069	-0.22196			-0.02125	0.208	0.04601	-0.47202			-0.02241	0.33158	0.04496	-0.49305
	-0.05	-1.006	-0.90498	-0.74205	-0.49426	0.73926	-0.10188	0.59193	0.35375	0.09194			-0.04	0.00355	-0.000953996	-0.01249	0.18357	0.2219	0.31961	0.51048	0.20083	0.44362				-0.01416	0.13783	0.03937	-0.1143			-0.01591	0.1581	0.0419	-0.21036			-0.01991	0.17689	0.04716	-0.44434			-0.02087	0.28863	0.0461	-0.46201
	-0.055	-1.01396	-0.90858	-0.75759	-0.52553	-0.17606	-0.12582	0.09475	0.32116	0.04721			-0.045	-0.00395	0.00281	-0.000442157	0.09188	0.21781	0.26512	0.52862	0.26043	0.41728				-0.01263	0.12117	0.0405	-0.10003			-0.01417	0.13972	0.04322	-0.1971			-0.01846	0.14558	0.0484	-0.41296			-0.01921	0.24455	0.04732	-0.427
	-0.06	-1.00816	-0.90429	-0.76194	-0.5712	-0.51236	-0.1322	-0.05283	0.35297	0.02281			-0.05	-1.41954e-05	-0.0022	0.00222	0.00216	0.23213	-0.000456819	0.49617	0.31082	0.09194				-0.01099	0.10388	0.04171	-0.08518			-0.01231	0.12064	0.04463	-0.18226			-0.01691	0.11537	0.04974	-0.37811			-0.01744	0.20088	0.04864	-0.38836
	-0.065	-1.01325	-0.91416	-0.75606	-0.56374	-0.51436	-0.13196	-0.09	0.34338	0.02807			-0.055	-0.00111	-0.00336	-0.00592	0.00415	0.00157	0.000162269	0.01345	0.27842	0.04721				-0.00924	0.08654	0.04301	-0.07028			-0.01031	0.10143	0.04614	-0.16598			-0.01525	0.08757	0.05118	-0.34029			-0.01554	0.15929	0.05006	-0.34671
	-0.07	-1.01323	-0.90535	-0.76975	-0.56647	-0.51693	-0.13228	-0.10061	-0.02041	0.00572			-0.06	0.00468	0.00157	-0.00735	-5.02638e-05	-0.000990614	-0.00192	0.00182	0.31042	0.02281				-0.00736	0.06976	0.0444	-0.0559			-0.00818	0.08271	0.04777	-0.14851			-0.01348	0.0633	0.05272	-0.30022			-0.01352	0.12135	0.05158	-0.30297
	-0.075	-1.01398	-0.90423	-0.75957	-0.56923	-0.51766	-0.12871	-0.10219	-0.03938	0.01871			-0.065	-0.000406231	-0.00767	0.00144	0.0072	0.000821118	-0.00153	0.00089625	0.30101	0.02807				-0.00536	0.05418	0.04589	-0.04263			-0.00592	0.06515	0.0495	-0.13024			-0.01159	0.04332	0.05436	-0.25891			-0.01136	0.0884	0.0532	-0.25832
	-0.08	-1.01556	-0.90686	-0.7626	-0.56546	-0.51536	-0.13076	-0.10052	-0.04669	0.00971			-0.07	-0.000385244	0.00177	-0.00933	0.00426	-0.00149	-0.00169	-0.000489153	-0.000680126	0.00572				-0.00323	0.04036	0.04748	-0.03096			-0.00351	0.04933	0.05135	-0.11163			-0.00957	0.02792	0.05612	-0.21755			-0.00907	0.06127	0.05493	-0.21416
	-0.085	-1.00972	-0.90288	-0.76656	-0.56752	-0.51452	-0.13254	-0.10279	-0.04543	0.00213			-0.075	-0.00125	0.00287	0.00187	0.00129	-0.00201	0.00202	-0.00132	0.000345496	0.01871				-0.000965429	0.02869	0.04917	-0.02125			-0.000958925	0.03573	0.05333	-0.09322			-0.00743	0.01689	0.05799	-0.17746			-0.00664	0.04023	0.05677	-0.17196
	-0.09	-1.01006	-0.90644	-0.7456	-0.57013	-0.52047	-0.13211	-0.10164	-0.04566	0.0116			-0.08	-0.00299	0.000168433	-0.0061	0.00484	0.000490299	0.000121056	0.00108	-0.00144	0.00971				0.00144	0.01938	0.05097	-0.01365			0.00174	0.0246	0.05542	-0.0756			-0.00516	0.00962	0.05997	-0.13998			-0.00407	0.02496	0.05873	-0.13314
	-0.095	-1.02054	-0.90357	-0.76325	-0.56474	-0.51496	-0.13052	-0.09934	-0.04604	0.01188			-0.085	0.00269	0.00408	-0.01501	0.00256	0.0015	-0.0015	-0.000476227	-0.000172689	0.00213				0.00398	0.0124	0.05288	-0.00809			0.0046	0.01598	0.05764	-0.05932			-0.00275	0.00524	0.06208	-0.1063			-0.00136	0.01467	0.0608	-0.0989
	-0.1	-1.00613	-0.90727	-0.76302	-0.57074	-0.51404	-0.12889	-0.10328	-0.04706	-0.00175			-0.09	0.00219	0.000446412	0.000997835	-0.000461513	-0.00432	-0.000920533	0.000662369	-0.000400833	0.0116				0.00667	0.00752	0.05489	-0.00431			0.00762	0.00971	0.05999	-0.04486			-0.000210503	0.00286	0.06431	-0.07731			0.00151	0.00828	0.063	-0.07008
	-0.105	-1.00859	-0.90714	-0.75827	-0.56579	-0.5184	-0.13256	-0.09999	-0.04675	0.01673			-0.095	-0.00845	0.00324	0.00328	0.00449	0.00132	0.000819549	0.00294	-0.000775174	0.01188				0.0095	0.00435	0.05703	-0.00196			0.0108	0.00545	0.06248	-0.03257			0.00247	0.0017	0.06667	-0.05354			0.00454	0.00465	0.06532	-0.04704
	-0.11	-1.01421	-0.90827	-0.77048	-0.56622	-0.51848	-0.13381	-0.1013	-0.04516	0.01357			-0.1	0.00579	-0.0005279	0.00325	-0.00194	0.00238	0.0026	-0.00102	-0.00178	-0.00175				0.01249	0.00246	0.05928	-0.000618751			0.01245	0.00394	0.0651	-0.0226			0.0053	0.00121	0.06916	-0.03506			0.00611	0.00355	0.06778	-0.02963
	-0.115	-1.00671	-0.9055	-0.75735	-0.56706	-0.51615	-0.13098	-0.09922	-0.04334	0.01041			-0.105	0.00318	-0.00046599	0.00772	0.00258	-0.00186	-0.00092203	0.00225	-0.00146	0.01673				0.01405	0.00186	0.06165	6.86575e-05			0.0412	-0.000301673	0.06787	-0.01493			0.00677	0.00109	0.07178	-0.0215			0.0355	0.00139	0.07036	-0.01727
	-0.12	-1.00903	-0.9089	-0.762	-0.56817	-0.51933	-0.13631	-0.10252	-0.04926	0.01597			-0.11	-0.00258	-0.00168	-0.00476	0.00171	-0.0018	-0.00202	0.000921169	0.000135084	0.01357				0.04264	0.000574456	0.06288	0.00025907			0.06996	-0.000304904	0.06931	-0.0119			0.03609	0.000939709	0.07315	-0.01636			0.06489	0.00139	0.0717	-0.01272
	-0.125	-1.01267	-0.90731	-0.76294	-0.56728	-0.51611	-0.13042	-0.09984	-0.04175	0			-0.115	0.00501	0.00102	0.0081	0.000732799	0.000655361	0.000963236	0.00298	0.00195	0.01041				0.07124	0.000574373	0.0866	0.000574372			0.09871	-0.000304904	0.09238	-0.000388151			0.06542	0.000939709	0.09583	0.000886754			0.09428	0.00139	0.09453	0.00137
	-0.13	-1.01375	-0.90195	-0.76965	-0.56885	-0.51764	-0.13094	-0.10314	-0.04583	0.008			-0.12	0.00278	-0.00245	0.00318	-0.000348257	-0.00239	-0.00421	-0.000338716	-0.00396	0.01597				0.09983	0.000574373	0.11031	0.000574373					0.11545	-0.000304965			0.09474	0.000939709	0.11852	0.000939698					0.11736	0.00139
	-0.135	-1.03046	-0.91	-0.76597	-0.56609	-0.51722	-0.13115	-0.10078	-0.04768	0.01631			-0.125	-0.000782956	-0.000933171	0.00197	0.000560176	0.000957106	0.00177	0.00232	0.00356	0																0.12406	0.000939709
	-0.14	-1.01039	-0.89822	-0.7603	-0.57192	-0.51628	-0.12966	-0.09994	-0.04489	0.00466			-0.13	-0.00178	0.00436	-0.00464	-0.000984078	-0.000443735	0.0012	-0.000998937	-0.000509073	0.008
	-0.145	-1.01152	-0.89936	-0.7669	-0.56416	-0.52322	-0.13251	-0.09889	-0.05151	0.00706			-0.135	-0.01841	-0.00377	-0.000797171	0.00179	0.000114711	0.000944082	0.00133	-0.00235	0.01631
	-0.15	-1.01004	-0.9083	-0.7629	-0.5804	-0.5218	-0.13172	-0.10444	-0.04486	0.00556			-0.14	0.00174	0.00795	0.00503	-0.00401	0.00118	0.00239	0.00215	0.000444332	0.00466
	-0.155	-1.01218	-0.91375	-0.76364	-0.56572	-0.51938	-0.13304	-0.0994	-0.04596	-0.00166			-0.145	0.000681226	0.00673	-0.00141	0.00377	-0.00563	-0.000507689	0.00319	-0.00617	0.00706
	-0.16	-1.01012	-0.90618	-0.76508	-0.5752	-0.51611	-0.13536	-0.10104	-0.04809	0.00071966			-0.15	0.00224	-0.00228	0.00275	-0.01245	-0.00407	0.000236821	-0.00238	0.000481276	0.00556
	-0.165	-1.0098	-0.90583	-0.76445	-0.56219	-0.51893	-0.13305	-0.10586	-0.04582	-0.00197			-0.155	0.000192347	-0.0078	0.00217	0.00226	-0.00153	-0.00113	0.00264	-0.000610559	-0.00166
	-0.17	-1.00925	-0.90472	-0.76363	-0.571	-0.51799	-0.13423	-0.09889	-0.0472	0.00635			-0.16	0.00233	-0.000301703	0.000891853	-0.0072	0.00188	-0.0035	0.000978047	-0.00273	0.00071966
	-0.175	-1.0168	-0.90698	-0.76291	-0.56517	-0.51605	-0.13095	-0.10136	-0.0448	-0.01796			-0.165	0.00273	-2.33147e-05	0.00168	0.00583	-0.000810286	-0.00124	-0.00386	-0.000456738	-0.00197
	-0.18	-1.0184	-0.90478	-0.76713	-0.56708	-0.51552	-0.13265	-0.10237	-0.04315	-0.01116			-0.17	0.00336	0.00101	0.00266	-0.00295	0.00026401	-0.00246	0.00308	-0.00183	0.00635
	-0.185	-1.0132	-0.90773	-0.76599	-0.56742	-0.51768	-0.13271	-0.09821	-0.04433	0.00111			-0.175	-0.00411	-0.00132	0.00354	0.00289	0.00233	0.000777145	0.000596722	0.000581084	-0.01796
	-0.19	-1.01078	-0.90164	-0.766	-0.57004	-0.519	-0.13049	-0.10593	-0.04723	0.0021			-0.18	-0.00563	0.000806116	-0.000517116	0.00108	0.00299	-0.000975036	-0.000434435	0.00224	-0.01116
	-0.195	-1.00854	-0.9086	-0.76022	-0.56514	-0.51985	-0.13132	-0.10063	-0.04744	-0.00332			-0.185	-0.00034842	-0.00222	0.000785033	0.000851351	0.000961745	-0.00107	0.00371	0.00106	0.00111
	-0.2	-1.01075	-0.90239	-0.79768	-0.56595	-0.51646	-0.13382	-0.10396	-0.04492	0.0119			-0.19	0.00216	0.0038	0.000933598	-0.00166	-0.000220463	0.0011	-0.00403	-0.00183	0.0021
	-0.205	-1.01294	-0.90345	-0.76194	-0.5694	-0.51532	-0.13026	-0.1014	-0.0455	-0.00114			-0.195	0.00448	-0.00282	0.00687	0.00334	-0.00105	0.000224604	0.00125	-0.00203	-0.00332
	-0.21	-1.01512	-0.91197	-0.76327	-0.56612	-0.51919	-0.13111	-0.10152	-0.04923	0.00602			-0.2	0.00235	0.004	-0.03039	0.00265	0.00234	-0.00233	-0.0021	0.000496221	0.0119
	-0.215	-1.0132	-0.90503	-0.76188	-0.56987	-0.5208	-0.13295	-0.10215	-0.04134	0.00224			-0.205	0.000242263	0.00354	0.00585	-0.000695604	0.00348	0.00119	0.000443683	-7.92917e-05	-0.00114
	-0.22	-1.01257	-0.90533	-0.76383	-0.56933	-0.51615	-0.13052	-0.10065	-0.04708	0.00434			-0.21	-0.00186	-0.00438	0.00501	0.00269	-0.000382011	0.000291113	0.000305206	-0.0038	0.00602
	-0.225	-1.01713	-0.90329	-0.77703	-0.56282	-0.51641	-0.13656	-0.10238	-0.04331	-0.00338			-0.215	0.000335763	0.00317	0.0069	-0.000951843	-0.00199	-0.00159	-0.000348212	0.0041	0.00224
	-0.23	-1.01299	-0.91132	-0.75962	-0.5704	-0.5176	-0.13261	-0.09891	-0.04694	0.00871			-0.22	0.00134	0.00346	0.00545	-0.000300601	0.00267	0.000788426	0.00113	-0.00164	0.00434
	-0.235	-1.01182	-0.90583	-0.76169	-0.56861	-0.51626	-0.13206	-0.10395	-0.04274	-0.00289			-0.225	-0.00284	0.00611	-0.00726	0.00631	0.00241	-0.00529	-0.000615678	0.00214	-0.00338
	-0.24	-1.01118	-0.90776	-0.77385	-0.5692	-0.51804	-0.13357	-0.09977	-0.04591	0.0078			-0.23	0.00168	-0.00132	0.01064	-0.00115	0.00122	-0.00139	0.00283	-0.00148	0.00871
	-0.245	-1.01528	-0.90848	-0.76491	-0.56917	-0.51631	-0.13226	-0.10428	-0.04664	-0.00687			-0.235	0.00322	0.00477	0.00907	0.000741569	0.00257	-0.000888014	-0.00223	0.00273	-0.00289
	-0.25	-1.01637	-0.90668	-0.76419	-0.56541	-0.51755	-0.13095	-0.10087	-0.04562	0.01403			-0.24	0.00424	0.00345	-0.00317	0.000255705	0.000786665	-0.00244	0.00193	-0.000437724	0.0078
	-0.255	-1.01489	-0.90579	-0.76234	-0.57077	-0.51765	-0.13407	-0.10104	-0.03912	-0.00135			-0.245	0.000514517	0.00332	0.00513	0.000391949	0.00252	-0.00118	-0.0026	-0.00116	-0.00687
	-0.26	-1.01673	-0.90759	-0.7634	-0.56518	-0.51676	-0.13141	-0.10152	-0.05261	0.00588			-0.25	-0.000201951	0.00572	0.00521	0.00427	0.00129	8.35534e-05	0.000787763	-0.00014063	0.01403
	-0.265	-1.01237	-0.906	-0.76111	-0.56764	-0.515	-0.13287	-0.10097	-0.04361	-0.00579			-0.255	0.00165	0.00643	0.00643	-0.000985547	0.00119	-0.00309	0.000605893	0.00638	-0.00135
	-0.27	-1.01336	-0.90841	-0.76267	-0.56766	-0.51924	-0.1326	-0.1022	-0.04886	-0.00284			-0.26	0.000196403	0.00399	0.00473	0.00438	0.00208	-0.000466433	0.000103063	-0.00712	0.00588
	-0.275	-1.01783	-0.90602	-0.76439	-0.5626	-0.51805	-0.13112	-0.10145	-0.04413	0.000403649			-0.265	0.00493	0.00495	0.00638	0.00131	0.00385	-0.00197	0.000633908	0.0019	-0.00579
	-0.28	-1.01281	-0.90824	-0.7671	-0.57387	-0.51681	-0.13235	-0.10106	-0.04583	0.000989858			-0.27	0.00431	0.0019	0.00418	0.000667771	-0.000381501	-0.00175	-0.000617932	-0.00335	-0.00284
	-0.285	-1.01335	-0.90659	-0.75974	-0.56426	-0.51724	-0.12947	-0.1015	-0.0449	-0.00193			-0.275	0.000220175	0.00366	0.00182	0.00511	0.000803147	-0.000312631	0.000112703	0.00139	0.000403649
	-0.29	-1.01528	-0.90739	-0.77131	-0.56764	-0.51816	-0.13184	-0.10061	-0.04544	-0.000242922			-0.28	0.00562	0.000798691	-0.00152	-0.00678	0.00205	-0.00159	0.00048501	-0.000303695	0.000989858
	-0.295	-1.01086	-0.90434	-0.75964	-0.5715	-0.5196	-0.13453	-0.10224	-0.04456	-0.00196			-0.285	0.00545	0.00181	0.0052	0.0022	0.00162	0.00124	2.25178e-05	0.000629324	-0.00193
	-0.3	-1.0122	-0.9065	-0.76303	-0.55846	-0.51888	-0.13057	-0.10146	-0.04555	0			-0.29	0.0039	0.000386048	-0.00701	-0.00179	0.000707901	-0.00118	0.000892558	0.000103123	-0.000242922
													-0.295	0.0087	0.0028	0.00402	-0.00627	-0.000722027	-0.00391	-0.000754969	0.000984723	-0.00196
													-0.3	0.00773	0	0	0.00615	0	0	0	0	0
[truncated: 24 more columns]

## Sheet: Fig. 3
Fig. 3c	magnetic field (T)						Fig. 3d						Fig. 3e
	B/J	MZ	B/J	MZ			B/J	B/J	Q	Q			B/J	MZ+Q	B/J	MZ+Q
	0.21434	0.97485	-0.21434	-0.97476			0.21434	-0.21434	0	0			0.21434	0.97485	-0.21434	-0.97476
	0.20577	0.97454	-0.20577	-0.97455			0.20577	-0.20577	0	0			0.20577	0.97454	-0.20577	-0.97455
	0.1972	0.97433	-0.1972	-0.97426			0.1972	-0.1972	0	0			0.1972	0.97433	-0.1972	-0.97426
	0.18862	0.97399	-0.18862	-0.97412			0.18862	-0.18862	0	0			0.18862	0.97399	-0.18862	-0.97412
	0.18005	0.97354	-0.18005	-0.9738			0.18005	-0.18005	0	0			0.18005	0.97354	-0.18005	-0.9738
	0.17147	0.97324	-0.17147	-0.97344			0.17147	-0.17147	0	0			0.17147	0.97324	-0.17147	-0.97344
	0.1629	0.97298	-0.1629	-0.973			0.1629	-0.1629	0	0			0.1629	0.97298	-0.1629	-0.973
	0.15433	0.97242	-0.15433	-0.97245			0.15433	-0.15433	0	0			0.15433	0.97242	-0.15433	-0.97245
	0.14575	0.97224	-0.14575	-0.97226			0.14575	-0.14575	0	0			0.14575	0.97224	-0.14575	-0.97226
	0.13718	0.97175	-0.13718	-0.9717			0.13718	-0.13718	0	0			0.13718	0.97175	-0.13718	-0.9717
	0.12861	0.97126	-0.12861	-0.97115			0.12861	-0.12861	0	0			0.12861	0.97126	-0.12861	-0.97115
	0.12003	0.97055	-0.12003	-0.97046			0.12003	-0.12003	0	0			0.12003	0.97055	-0.12003	-0.97046
	0.11146	0.96984	-0.11146	-0.9695			0.11146	-0.11146	0	0			0.11146	0.96984	-0.11146	-0.9695
	0.10288	0.96925	-0.10288	-0.96911			0.10288	-0.10288	0	0			0.10288	0.96925	-0.10288	-0.96911
	0.09431	0.96834	-0.09431	-0.96816			0.09431	-0.09431	0	0			0.09431	0.96834	-0.09431	-0.96816
	0.08574	0.96718	-0.08574	-0.96707			0.08574	-0.08574	0	0			0.08574	0.96718	-0.08574	-0.96707
	0.07716	0.96547	-0.07716	-0.96547			0.07716	-0.07716	0	0			0.07716	0.96547	-0.07716	-0.96547
	0.06859	0.67685	-0.06859	-0.69322			0.06859	-0.06859	0	0			0.06859	0.67685	-0.06859	-0.69322
	0.06002	0.39936	-0.06002	-0.41772			0.06002	-0.06002	0	0			0.06002	0.39936	-0.06002	-0.41772
	0.05144	0.317	-0.05144	-0.32138			0.05144	-0.05144	0	0			0.05144	0.317	-0.05144	-0.32138
	0.04287	0.25196	-0.04287	-0.26101			0.04287	-0.04287	0	0			0.04287	0.25196	-0.04287	-0.26101
	0.03429	0.19587	-0.03429	-0.19342			0.03429	-0.03429	0	0			0.03429	0.19587	-0.03429	-0.19342
	0.02572	0.14264	-0.02572	-0.14553			0.02572	-0.02572	0	0			0.02572	0.14264	-0.02572	-0.14553
	0.01715	0.09555	-0.01715	-0.09602			0.01715	-0.01715	0	0			0.01715	0.09555	-0.01715	-0.09602
	0.00857	0.04997	-0.00857	-0.05102			0.00857	-0.00857	0	0			0.00857	0.04997	-0.00857	-0.05102
	0	0.00776	3.80751e-17	-0.00598			0	3.80751e-17	0	0			0	0.00776	3.80751e-17	-0.00598
	-0.00857	-0.03698	0.00857	0.03851			-0.00857	0.00857	0	0			-0.00857	-0.03698	0.00857	0.03851
	-0.01715	-0.08193	0.01715	0.08283			-0.01715	0.01715	0	0			-0.01715	-0.08193	0.01715	0.08283
	-0.02572	-0.12469	0.02572	0.13062			-0.02572	0.02572	0	0			-0.02572	-0.12469	0.02572	0.13062
	-0.03429	-0.17438	0.03429	0.17482			-0.03429	0.03429	0	0			-0.03429	-0.17438	0.03429	0.17482
	-0.04287	-0.22321	0.04287	0.22736			-0.04287	0.04287	0	0			-0.04287	-0.22321	0.04287	0.22736
	-0.05144	-0.29641	0.05144	0.28905			-0.05144	0.05144	0	0			-0.05144	-0.29641	0.05144	0.28905
	-0.06002	-0.35946	0.06002	0.36474			-0.06002	0.06002	0	0			-0.06002	-0.35946	0.06002	0.36474
	-0.06859	-0.49483	0.06859	0.48997			-0.06859	0.06859	0	0			-0.06859	-0.49483	0.06859	0.48997
	-0.07716	-0.73102	0.07716	0.77562			-0.07716	0.07716	6	-5			-0.07716	5.26898	0.07716	-4.22438
	-0.08574	-0.81297	0.08574	0.85978			-0.08574	0.08574	6	-5			-0.08574	5.18703	0.08574	-4.14022
	-0.09431	-0.86099	0.09431	0.89507			-0.09431	0.09431	6	-5			-0.09431	5.13901	0.09431	-4.10493
	-0.10288	-0.89047	0.10288	0.91883			-0.10288	0.10288	6	-5			-0.10288	5.10953	0.10288	-4.08117
	-0.11146	-0.91303	0.11146	0.93066			-0.11146	0.11146	6	-5			-0.11146	5.08697	0.11146	-4.06934
	-0.12003	-0.92467	0.12003	0.93906			-0.12003	0.12003	6	-5			-0.12003	5.07533	0.12003	-4.06094
	-0.12861	-0.93294	0.12861	0.94794			-0.12861	0.12861	6	-5			-0.12861	5.06706	0.12861	-4.05206
	-0.13718	-0.94181	0.13718	0.95151			-0.13718	0.13718	6	-5			-0.13718	5.05819	0.13718	-4.04849
	-0.14575	-0.94758	0.14575	0.95615			-0.14575	0.14575	6	-4			-0.14575	5.05242	0.14575	-3.04385
	-0.15433	-0.95127	0.15433	0.95807			-0.15433	0.15433	6	-4			-0.15433	5.04873	0.15433	-3.04193
	-0.1629	-0.9589	0.1629	0.96211			-0.1629	0.1629	4	-3			-0.1629	3.0411	0.1629	-2.03789
	-0.17147	-0.9733	0.17147	0.97329			-0.17147	0.17147	0	0			-0.17147	-0.9733	0.17147	0.97329
	-0.18005	-0.97368	0.18005	0.97373			-0.18005	0.18005	0	0			-0.18005	-0.97368	0.18005	0.97373
	-0.18862	-0.97409	0.18862	0.97399			-0.18862	0.18862	0	0			-0.18862	-0.97409	0.18862	0.97399
	-0.1972	-0.97432	0.1972	0.97432			-0.1972	0.1972	0	0			-0.1972	-0.97432	0.1972	0.97432
	-0.20577	-0.97462	0.20577	0.97456			-0.20577	0.20577	0	0			-0.20577	-0.97462	0.20577	0.97456
	-0.21434	-0.97476	0.21434	0.9748			-0.21434	0.21434	0	0			-0.21434	-0.97476	0.21434	0.9748

## Sheet: Fig. 4
	Fig. 4a
	magnetic field (T)	10 k	15 k	18 k	21 k	24 k	27 k	magnetic field (T)	10 k	1 5 k	18 k	21 k	24 k	27 k
	0.29	0.000188	-0.00137	-0.00212	-0.0022	0.0179	0.0028	-0.29	0	-0.000369	0.00034	-0.000594	-0.0172	-0.00237			Fig. 4b									Fig. 4c
	0.285	0.000989	-0.000855	0.00132	-0.00104	0.0176	0.00235	-0.285	-0.00446	-0.00132	0.000581	0.00059	-0.0175	-0.00115			magnetic field (T)	10 K	15 K	18 K	21 K	24 K	27 K			magnetic field (T)	10 K	15 K	18 K	21 K	24 K	27 K			Fig. 4d	+	+	_	_							Fig. 4e
	0.28	-0.00522	-5.57e-05	-0.00224	0.00189	0.018	0.00206	-0.28	0.00311	0.00278	0.000271	7.55e-05	-0.0165	-0.00193			0.29	0.000188	-0.00137	-0.00212	-0.0022	0.0179	0.0028			-0.29	0	-0.000369	0.00034	-0.000594	-0.0172	-0.00237			Voltage	P	W	P	W		Fitting		Fitting			Temperature	-0.02	-0.03	-0.035
	0.275	0.0012	0.00223	-0.000253	-0.00228	0.0175	0.00265	-0.275	0.0014	-0.00656	0.000345	0.000336	-0.0172	-0.00162			0.285	0.000989	-0.000855	0.00132	-0.00104	0.0176	0.00235			-0.285	-0.00446	-0.00132	0.000581	0.00059	-0.0175	-0.00115			10	-0.03436	0.02356	0.03113	0.02126	10	-0.03451	10	0.03239			10	0.164	0.473	0.488
	0.27	-0.000901	-0.00602	0.000426	0.00028	0.0173	0.00322	-0.27	-0.000641	0.00233	-0.000324	-0.000785	-0.0166	-0.00223			0.28	-0.00522	-5.57e-05	-0.00224	0.00189	0.018	0.00206			-0.28	0.00311	0.00278	0.000271	7.55e-05	-0.0165	-0.00193			15	-0.02792	0.01087	0.02891	0.01494	10.011	-0.0345	10.011	0.03238			15	0.12	0.428	0.135
	0.265	0	0.0041	-0.00414	0.00311	0.0172	0.00254	-0.265	0.00255	0.00317	0.000181	0.00016	-0.0168	-0.00195			0.275	0.0012	0.00223	-0.000253	-0.00228	0.0175	0.00265			-0.275	0.0014	-0.00656	0.000345	0.000336	-0.0172	-0.00162			18	-0.02747	0.00845	0.02515	0.01357	10.022	-0.03449	10.022	0.03237			18	0.081	0.317	0.00254
	0.26	0.000317	-0.00118	0.00164	-0.00099	0.0175	0.00207	-0.26	0.00211	-0.00315	-0.00109	-0.000588	-0.0172	-0.00229			0.27	-0.000901	-0.00602	0.000426	0.00028	0.0173	0.00322			-0.27	-0.000641	0.00233	-0.000324	-0.000785	-0.0166	-0.00223			21	-0.0206	0.00891	0.01929	0.00667	10.033	-0.03447	10.033	0.03236			21	0.135	0.024	0.00562
	0.255	0.000634	-0.00228	-0.00068	-0.000312	0.0177	0.00345	-0.255	-0.0033	-0.000973	-8.8e-05	-0.000937	-0.0167	-0.00183			0.265	0	0.0041	-0.00414	0.00311	0.0172	0.00254			-0.265	0.00255	0.00317	0.000181	0.00016	-0.0168	-0.00195								10.044	-0.03446	10.044	0.03235			24	0.000958	-0.00298	-0.00307
	0.25	-0.0129	0.00284	-0.00285	0.000609	0.0174	0.00188	-0.25	-0.0018	0.00244	-0.00222	0.00376	-0.0172	-0.0016			0.26	0.000317	-0.00118	0.00164	-0.00099	0.0175	0.00207			-0.26	0.00211	-0.00315	-0.00109	-0.000588	-0.0172	-0.00229								10.0551	-0.03445	10.0551	0.03233			27	-0.00189	-0.000264	0.000483
	0.245	0.0186	0.00025	-0.000722	0.0056	0.0171	0.00212	-0.245	-0.00269	0.0019	0.000391	-0.00145	-0.0172	-0.00201			0.255	0.000634	-0.00228	-0.00068	-0.000312	0.0177	0.00345			-0.255	-0.0033	-0.000973	-8.8e-05	-0.000937	-0.0167	-0.00183								10.0661	-0.03444	10.0661	0.03232
	0.24	-0.00404	-0.00172	0.00329	0.000447	0.0172	0.00199	-0.24	-0.00141	-0.00177	0.000322	0.000525	-0.0165	-0.00212			0.25	-0.0129	0.00284	-0.00285	0.000609	0.0174	0.00188			-0.25	-0.0018	0.00244	-0.00222	0.00376	-0.0172	-0.0016								10.0771	-0.03442	10.0771	0.03231
	0.235	-0.00774	-0.00112	-0.00251	-0.000567	0.0169	0.00193	-0.235	0.000285	0.00189	0.000114	-0.000756	-0.0164	-0.00153			0.245	0.0186	0.00025	-0.000722	0.0056	0.0171	0.00212			-0.245	-0.00269	0.0019	0.000391	-0.00145	-0.0172	-0.00201								10.0881	-0.03441	10.0881	0.0323
	0.23	0.000156	0.00425	-0.000401	0.000995	0.0172	0.00186	-0.23	0.00156	0.00219	0.00137	-0.000374	-0.017	-0.00133			0.24	-0.00404	-0.00172	0.00329	0.000447	0.0172	0.00199			-0.24	-0.00141	-0.00177	0.000322	0.000525	-0.0165	-0.00212								10.0991	-0.0344	10.0991	0.03229
	0.225	-0.00558	0.000109	-0.00141	-0.00202	0.0169	0.00238	-0.225	0.00267	0.00567	-0.00114	0.000367	-0.0166	-0.00211			0.235	-0.00774	-0.00112	-0.00251	-0.000567	0.0169	0.00193			-0.235	0.000285	0.00189	0.000114	-0.000756	-0.0164	-0.00153								10.1101	-0.03439	10.1101	0.03228
	0.22	0.0037	-0.000393	0.00166	9.08e-05	0.017	0.00104	-0.22	-0.000843	0.00242	0.00217	3.55e-05	-0.0162	-0.00202			0.23	0.000156	0.00425	-0.000401	0.000995	0.0172	0.00186			-0.23	0.00156	0.00219	0.00137	-0.000374	-0.017	-0.00133								10.1211	-0.03437	10.1211	0.03226
	0.215	0.00438	0.00179	-0.00434	0.000146	0.0164	0.000817	-0.215	0.00222	-0.000358	-0.000618	-0.000451	-0.0164	-0.00223			0.225	-0.00558	0.000109	-0.00141	-0.00202	0.0169	0.00238			-0.225	0.00267	0.00567	-0.00114	0.000367	-0.0166	-0.00211								10.1321	-0.03436	10.1321	0.03225
	0.21	-0.00557	-0.00125	0.000359	-0.00223	0.017	0.00197	-0.21	-0.00222	-0.00386	0.00219	-5.43e-05	-0.0158	-0.00144			0.22	0.0037	-0.000393	0.00166	9.08e-05	0.017	0.00104			-0.22	-0.000843	0.00242	0.00217	3.55e-05	-0.0162	-0.00202								10.1431	-0.03435	10.1431	0.03224
	0.205	-0.00149	-0.00221	0.000702	0.00165	0.0165	0.00192	-0.205	0.00603	0.00265	-0.000674	0.000155	-0.0162	-0.00135			0.215	0.00438	0.00179	-0.00434	0.000146	0.0164	0.000817			-0.215	0.00222	-0.000358	-0.000618	-0.000451	-0.0164	-0.00223								10.1541	-0.03433	10.1541	0.03223
	0.2	-0.00302	0.00259	-0.00253	-0.000972	0.0163	0.0017	-0.2	-0.00588	0.00217	-0.000598	-0.000248	-0.0166	-0.000875			0.21	-0.00557	-0.00125	0.000359	-0.00223	0.017	0.00197			-0.21	-0.00222	-0.00386	0.00219	-5.43e-05	-0.0158	-0.00144								10.1652	-0.03432	10.1652	0.03222
	0.195	-0.00632	0.000158	0.000465	-0.00212	0.0168	0.00112	-0.195	0.00151	-0.00222	0.000166	0.00028	-0.0166	-0.00194			0.205	-0.00149	-0.00221	0.000702	0.00165	0.0165	0.00192			-0.205	0.00603	0.00265	-0.000674	0.000155	-0.0162	-0.00135								10.1762	-0.03431	10.1762	0.03221
	0.19	0.000196	-0.0117	0.000831	-0.00465	0.0166	0.00201	-0.19	-0.000692	-0.00479	-0.000944	-0.000537	-0.0159	-0.00232			0.2	-0.00302	0.00259	-0.00253	-0.000972	0.0163	0.0017			-0.2	-0.00588	0.00217	-0.000598	-0.000248	-0.0166	-0.000875								10.1872	-0.0343	10.1872	0.0322
	0.185	-0.00415	0.00535	-0.00172	-0.000225	0.0165	0.00181	-0.185	0.00268	-0.0052	0.00113	0.00166	-0.0157	-0.0011			0.195	-0.00632	0.000158	0.000465	-0.00212	0.0168	0.00112			-0.195	0.00151	-0.00222	0.000166	0.00028	-0.0166	-0.00194								10.1982	-0.03428	10.1982	0.03218
	0.18	0.0043	-0.000961	-0.000877	-2.38e-05	0.0163	0.00185	-0.18	-0.000702	0.00122	0.000835	0	-0.0162	-0.00177			0.19	0.000196	-0.0117	0.000831	-0.00465	0.0166	0.00201			-0.19	-0.000692	-0.00479	-0.000944	-0.000537	-0.0159	-0.00232								10.2092	-0.03427	10.2092	0.03217
	0.175	-0.00183	0.00521	0.000423	0.00536	0.0166	0.000812	-0.175	-0.00561	0.00468	0.000838	0.000587	-0.0159	-0.00133			0.185	-0.00415	0.00535	-0.00172	-0.000225	0.0165	0.00181			-0.185	0.00268	-0.0052	0.00113	0.00166	-0.0157	-0.0011								10.2202	-0.03426	10.2202	0.03216
	0.17	0.0019	-0.00186	-0.00202	-0.0013	0.0162	0.00212	-0.17	-0.00181	0.000664	-0.000831	3.42e-05	-0.0156	-0.000498			0.18	0.0043	-0.000961	-0.000877	-2.38e-05	0.0163	0.00185			-0.18	-0.000702	0.00122	0.000835	0	-0.0162	-0.00177								10.2312	-0.03425	10.2312	0.03215
	0.165	-0.00283	0.000755	0.000952	0.000471	0.0167	0.00075	-0.165	-0.00426	0.000189	0.00154	-0.00104	-0.0159	-0.000823			0.175	-0.00183	0.00521	0.000423	0.00536	0.0166	0.000812			-0.175	-0.00561	0.00468	0.000838	0.000587	-0.0159	-0.00133								10.2422	-0.03423	10.2422	0.03214
	0.16	0.00141	-0.00229	0.0018	-0.00102	0.0162	0.00144	-0.16	0.0019	0.000614	0.00342	-6.2e-05	-0.0158	0.000166			0.17	0.0019	-0.00186	-0.00202	-0.0013	0.0162	0.00212			-0.17	-0.00181	0.000664	-0.000831	3.42e-05	-0.0156	-0.000498								10.2532	-0.03422	10.2532	0.03213
	0.155	0.00026	0.00392	-0.00177	-0.00169	0.0162	0.000232	-0.155	-0.00407	0.00207	-0.000468	0.000335	-0.0157	-0.00208			0.165	-0.00283	0.000755	0.000952	0.000471	0.0167	0.00075			-0.165	-0.00426	0.000189	0.00154	-0.00104	-0.0159	-0.000823								10.2643	-0.03421	10.2643	0.03212
	0.15	-0.000192	-0.0018	0.00326	0.00122	0.016	0.00147	-0.15	-0.00197	0.00229	0.000311	-6.55e-05	-0.0158	-0.000605			0.16	0.00141	-0.00229	0.0018	-0.00102	0.0162	0.00144			-0.16	0.0019	0.000614	0.00342	-6.2e-05	-0.0158	0.000166								10.2753	-0.03419	10.2753	0.0321
	0.145	-0.000299	0.00481	-0.0035	0.00152	0.0158	0.00154	-0.145	0.00504	-0.00385	-9.68e-05	0.000391	-0.0148	-0.000827			0.155	0.00026	0.00392	-0.00177	-0.00169	0.0162	0.000232			-0.155	-0.00407	0.00207	-0.000468	0.000335	-0.0157	-0.00208								10.2863	-0.03418	10.2863	0.03209
	0.14	-0.0083	0.00472	0.00119	-0.00141	0.0161	0.0009	-0.14	4e-05	0.000554	-9.23e-05	0.000333	-0.0155	-0.00146			0.15	-0.000192	-0.0018	0.00326	0.00122	0.016	0.00147			-0.15	-0.00197	0.00229	0.000311	-6.55e-05	-0.0158	-0.000605								10.2973	-0.03417	10.2973	0.03208
	0.135	0.00184	0.00322	0.000496	0.000298	0.0162	0.00195	-0.135	0.0079	-0.00519	-6.8e-05	-0.000138	-0.0146	-0.00145			0.145	-0.000299	0.00481	-0.0035	0.00152	0.0158	0.00154			-0.145	0.00504	-0.00385	-9.68e-05	0.000391	-0.0148	-0.000827								10.3083	-0.03416	10.3083	0.03207
	0.13	-0.00392	-0.00364	-0.000905	0	0.0157	0.00105	-0.13	-0.00499	0.000529	-0.000858	0.000399	-0.0161	-0.000248			0.14	-0.0083	0.00472	0.00119	-0.00141	0.0161	0.0009			-0.14	4e-05	0.000554	-9.23e-05	0.000333	-0.0155	-0.00146								10.3193	-0.03414	10.3193	0.03206
	0.125	0.0035	0.000624	-0.000617	0	0.016	0.000139	-0.125	0.000711	-0.00334	0.000449	0.000417	-0.015	-0.000533			0.135	0.00184	0.00322	0.000496	0.000298	0.0162	0.00195			-0.135	0.0079	-0.00519	-6.8e-05	-0.000138	-0.0146	-0.00145								10.3303	-0.03413	10.3303	0.03205
	0.12	-0.00149	-0.0012	0.000471	0.00226	0.0157	0.00016	-0.12	0.0113	-0.00241	-0.000541	2.42e-05	-0.0156	-0.000929			0.13	-0.00392	-0.00364	-0.000905	0	0.0157	0.00105			-0.13	-0.00499	0.000529	-0.000858	0.000399	-0.0161	-0.000248								10.3413	-0.03412	10.3413	0.03203
	0.115	0.00855	-0.000279	-0.00158	-0.000502	0.016	0.000572	-0.115	0.00504	0.00236	-0.00311	-0.000855	-0.0154	-0.00128			0.125	0.0035	0.000624	-0.000617	0	0.016	0.000139			-0.125	0.000711	-0.00334	0.000449	0.000417	-0.015	-0.000533								10.3523	-0.03411	10.3523	0.03202
	0.11	0.00761	0.00218	-0.00124	-0.000341	0.0156	0.0012	-0.11	-0.00477	-0.00426	0.000376	0.000933	-0.0151	-0.000547			0.12	-0.00149	-0.0012	0.000471	0.00226	0.0157	0.00016			-0.12	0.0113	-0.00241	-0.000541	2.42e-05	-0.0156	-0.000929								10.3634	-0.03409	10.3634	0.03201
	0.105	0.00217	-0.0014	0.000365	-0.000113	0.0159	0.00136	-0.105	-0.000239	-0.00104	0.000472	-0.000272	-0.0155	-0.00128			0.115	0.00855	-0.000279	-0.00158	-0.000502	0.016	0.000572			-0.115	0.00504	0.00236	-0.00311	-0.000855	-0.0154	-0.00128								10.3744	-0.03408	10.3744	0.032
	0.1	0.00311	0.0018	-0.000284	-0.000121	0.0156	0.00181	-0.1	-0.0062	-0.0022	0.00215	-0.000252	-0.015	-0.0015			0.11	0.00761	0.00218	-0.00124	-0.000341	0.0156	0.0012			-0.11	-0.00477	-0.00426	0.000376	0.000933	-0.0151	-0.000547								10.3854	-0.03407	10.3854	0.03199
	0.095	-0.00158	-0.000935	0.000868	-0.00138	0.0156	0.000304	-0.095	0.00142	-0.00273	0.000796	-0.00093	-0.0149	-0.000247			0.105	0.00217	-0.0014	0.000365	-0.000113	0.0159	0.00136			-0.105	-0.000239	-0.00104	0.000472	-0.000272	-0.0155	-0.00128								10.3964	-0.03405	10.3964	0.03198
	0.09	0.000967	0.00247	0.00034	0.00114	0.0157	0.00136	-0.09	-0.0018	-0.0049	0.00126	0.000739	-0.0144	-0.000389			0.1	0.00311	0.0018	-0.000284	-0.000121	0.0156	0.00181			-0.1	-0.0062	-0.0022	0.00215	-0.000252	-0.015	-0.0015								10.4074	-0.03404	10.4074	0.03197
	0.085	0.00327	0.000312	0.00075	-0.000677	0.0152	0.00122	-0.085	0.000159	0.00392	0.00334	0.000307	-0.0138	-0.00105			0.095	-0.00158	-0.000935	0.000868	-0.00138	0.0156	0.000304			-0.095	0.00142	-0.00273	0.000796	-0.00093	-0.0149	-0.000247								10.4184	-0.03403	10.4184	0.03195
	0.08	-0.00211	0.000586	-0.00115	-0.00155	0.0152	0.000576	-0.08	-0.00295	-0.00341	-0.000616	0.000537	-0.0125	-0.000407			0.09	0.000967	0.00247	0.00034	0.00114	0.0157	0.00136			-0.09	-0.0018	-0.0049	0.00126	0.000739	-0.0144	-0.000389								10.4294	-0.03402	10.4294	0.03194
	0.075	-0.00213	0.00148	0.00305	0.00149	0.0158	0.00187	-0.075	-0.000497	-0.000912	0.00146	0.000652	-0.0119	-0.000677			0.085	0.00327	0.000312	0.00075	-0.000677	0.0152	0.00122			-0.085	0.000159	0.00392	0.00334	0.000307	-0.0138	-0.00105								10.4404	-0.034	10.4404	0.03193
	0.07	-0.00241	-0.00103	-0.00163	0.000471	0.015	0.0011	-0.07	-0.00697	-0.00431	-0.00428	-0.000691	-0.0124	0.000376			0.08	-0.00211	0.000586	-0.00115	-0.00155	0.0152	0.000576			-0.08	-0.00295	-0.00341	-0.000616	0.000537	-0.0125	-0.000407								10.4514	-0.03399	10.4514	0.03192
	0.065	-0.00202	0.00182	0.00328	0.00209	0.0151	0.00161	-0.065	-0.00113	0.000432	0.00115	-0.00136	-0.0108	-0.000311			0.075	-0.00213	0.00148	0.00305	0.00149	0.0158	0.00187			-0.075	-0.000497	-0.000912	0.00146	0.000652	-0.0119	-0.000677								10.4625	-0.03398	10.4625	0.03191
	0.06	0.00391	-0.00049	-0.00195	-0.0019	0.0152	0.00116	-0.06	-0.00157	0.00131	0.00146	7.03e-05	-0.0097	0.000164			0.07	-0.00241	-0.00103	-0.00163	0.000471	0.015	0.0011			-0.07	-0.00697	-0.00431	-0.00428	-0.000691	-0.0124	0.000376								10.4735	-0.03397	10.4735	0.0319
	0.055	-0.00215	0.00208	0.00287	-0.000715	0.0138	0.0015	-0.055	0.00193	-0.000515	-1.18e-05	0.000623	-0.00619	-0.000496			0.065	-0.00202	0.00182	0.00328	0.00209	0.0151	0.00161			-0.065	-0.00113	0.000432	0.00115	-0.00136	-0.0108	-0.000311								10.4845	-0.03395	10.4845	0.03189
	0.05	0.00238	-0.00388	0.00516	-0.00143	0.0144	0.000602	-0.05	-0.000742	0.00173	-0.00338	-2.01e-05	-0.00659	-0.000769			0.06	0.00391	-0.00049	-0.00195	-0.0019	0.0152	0.00116			-0.06	-0.00157	0.00131	0.00146	7.03e-05	-0.0097	0.000164								10.4955	-0.03394	10.4955	0.03187
	0.045	-0.00445	0.00354	-0.00279	-0.000157	0.0137	0.000682	-0.045	-0.00892	-0.000481	0.000471	-0.00032	-0.00664	-0.00012			0.055	-0.00215	0.00208	0.00287	-0.000715	0.0138	0.0015			-0.055	0.00193	-0.000515	-1.18e-05	0.000623	-0.00619	-0.000496								10.5065	-0.03393	10.5065	0.03186
	0.04	0.00112	-0.00253	0.00232	0.000625	0.0119	0.00196	-0.04	0.00352	-0.00305	0.00128	-0.000153	-0.00634	0.000475			0.05	0.00238	-0.00388	0.00516	-0.00143	0.0144	0.000602			-0.05	-0.000742	0.00173	-0.00338	-2.01e-05	-0.00659	-0.000769								10.5175	-0.03391	10.5175	0.03185
	0.035	-0.00649	-0.00208	-0.00183	-0.00323	0.0128	0.00139	-0.035	-0.00066	0.00252	0.00032	-0.00155	-0.00312	0.00133			0.045	-0.00445	0.00354	-0.00279	-0.000157	0.0137	0.000682			-0.045	-0.00892	-0.000481	0.000471	-0.00032	-0.00664	-0.00012								10.5285	-0.0339	10.5285	0.03184
	0.03	-0.00685	0.00125	-0.00177	0.00203	0.0136	0.00347	-0.03	0.00241	-0.00593	0.00391	-0.00206	-0.00299	0.000188			0.04	0.00112	-0.00253	0.00232	0.000625	0.0119	0.00196			-0.04	0.00352	-0.00305	0.00128	-0.000153	-0.00634	0.000475								10.5395	-0.03389	10.5395	0.03183
	0.025	0.00536	-0.00136	-0.00172	-0.0017	0.0135	0.000739	-0.025	-0.0115	0.00155	0.000952	0.0001	-0.000966	4.45e-05			0.035	-0.00649	-0.00208	-0.00183	-0.00323	0.0128	0.00139			-0.035	-0.00066	0.00252	0.00032	-0.00155	-0.00312	0.00133								10.5505	-0.03388	10.5505	0.03182
	0.02	0.000209	4.36e-05	0.00057	0.00132	0.0129	-0.000469	-0.02	-0.00344	-0.00674	-0.00296	-0.00333	0.000586	-0.000362			0.03	-0.00685	0.00125	-0.00177	0.00203	0.0136	0.00347			-0.03	0.00241	-0.00593	0.00391	-0.00206	-0.00299	0.000188								10.5616	-0.03386	10.5616	0.0318
	0.015	-0.00564	0.00117	-0.00246	6.79e-05	0.0122	0.000118	-0.015	0.000869	0.0049	0.00172	-0.00328	0.00143	0.00146			0.025	0.00536	-0.00136	-0.00172	-0.0017	0.0135	0.000739			-0.025	-0.0115	0.00155	0.000952	0.0001	-0.000966	4.45e-05								10.5726	-0.03385	10.5726	0.03179
	0.01	0.00592	-0.000722	-0.0016	0.000456	0.0128	0.00105	-0.01	-0.00512	-0.00416	-0.00566	-0.000717	0.0034	0.000283			0.02	0.000209	4.36e-05	0.00057	0.00132	0.0129	-0.000469			-0.02	-0.00344	-0.00674	-0.00296	-0.00333	0.000586	-0.000362								10.5836	-0.03384	10.5836	0.03178
	0.005	0.0163	-0.00166	-0.000386	-0.000456	0.0114	0.00214	-0.005	0.000295	0.00101	-0.002	0.000881	0.0056	0.000402			0.015	-0.00564	0.00117	-0.00246	6.79e-05	0.0122	0.000118			-0.015	0.000869	0.0049	0.00172	-0.00328	0.00143	0.00146								10.5946	-0.03383	10.5946	0.03177
	-2.09902e-16	0.0116	0.00164	-0.000689	0.00104	0.00883	9.85e-05	-2.09902e-16	-0.0125	-0.00609	0.000118	-0.00317	0.00793	0.000215			0.01	0.00592	-0.000722	-0.0016	0.000456	0.0128	0.00105			-0.01	-0.00512	-0.00416	-0.00566	-0.000717	0.0034	0.000283								10.6056	-0.03381	10.6056	0.03176
	-0.005	0.0184	0.00261	-0.00318	0.00805	0.00624	0.000996	0.005	-0.00728	-0.0015	-0.00426	-0.00643	0.0103	0.000959			0.005	0.0163	-0.00166	-0.000386	-0.000456	0.0114	0.00214			-0.005	0.000295	0.00101	-0.002	0.000881	0.0056	0.000402								10.6166	-0.0338	10.6166	0.03175
	-0.01	0.0248	0.00226	-0.000862	0.0091	0.00364	0.000163	0.01	-0.0276	-0.00475	-0.00159	-0.0247	0.0116	0.000882			-2.09902e-16	0.0116	0.00164	-0.000689	0.00104	0.00883	9.85e-05			-2.09902e-16	-0.0125	-0.00609	0.000118	-0.00317	0.00793	0.000215								10.6276	-0.03379	10.6276	0.03174
	-0.015	0.0367	0.0101	0.00182	0.0414	0.00168	0.000702	0.015	-0.0554	-0.0654	-0.0782	-0.0427	0.0113	-0.000243			-0.005	0.0184	0.00261	-0.00318	0.00805	0.00624	0.000996			0.005	-0.00728	-0.0015	-0.00426	-0.00643	0.0103	0.000959								10.6386	-0.03378	10.6386	0.03172
	-0.02	0.164	0.12	0.081	0.135	0.000958	-0.00189	0.02	-0.257	-0.195	-0.257	-0.133	0.0116	-8.21e-05			-0.01	0.0248	0.00226	-0.000862	0.0091	0.00364	0.000163			0.01	-0.0276	-0.00475	-0.00159	-0.0247	0.0116	0.000882								10.6496	-0.03376	10.6496	0.03171
	-0.025	0.451	0.368	0.288	0.0632	-0.00101	-0.00105	0.025	-0.466	-0.327	-0.287	-0.0174	0.0125	0.00117			-0.015	0.0367	0.0101	0.00182	0.0414	0.00168	0.000702			0.015	-0.0554	-0.0654	-0.0782	-0.0427	0.0113	-0.000243								10.6607	-0.03375	10.6607	0.0317
	-0.03	0.473	0.428	0.317	0.024	-0.00298	-0.000264	0.03	-0.481	-0.423	-0.322	-0.00212	0.0127	0.00124			-0.02	0.164	0.12	0.081	0.135	0.000958	-0.00189			0.02	-0.257	-0.195	-0.257	-0.133	0.0116	-8.21e-05								10.6717	-0.03374	10.6717	0.03169
	-0.035	0.488	0.135	0.00254	0.00562	-0.00307	0.000483	0.035	-0.431	-0.341	-0.0022	-0.00164	0.0119	-0.000871			-0.025	0.451	0.368	0.288	0.0632	-0.00101	-0.00105			0.025	-0.466	-0.327	-0.287	-0.0174	0.0125	0.00117								10.6827	-0.03372	10.6827	0.03168
	-0.04	0.456	0.00709	-0.00155	0.00705	-0.00629	-0.000919	0.04	-0.406	-0.0105	-0.00285	0.00488	0.0117	0.00108			-0.03	0.473	0.428	0.317	0.024	-0.00298	-0.000264			0.03	-0.481	-0.423	-0.322	-0.00212	0.0127	0.00124								10.6937	-0.03371	10.6937	0.03167
	-0.045	0.446	-0.00881	0.00255	0.00677	-0.00701	-0.00127	0.045	-0.132	0.000826	0.000181	0.000211	0.0131	-0.000239			-0.035	0.488	0.135	0.00254	0.00562	-0.00307	0.000483			0.035	-0.431	-0.341	-0.0022	-0.00164	0.0119	-0.000871								10.7047	-0.0337	10.7047	0.03166
	-0.05	0.0542	0.000591	-0.00112	-0.00161	-0.00647	-0.00187	0.05	-0.0235	0.00266	-0.00168	-0.00142	0.0141	-0.000557			-0.04	0.456	0.00709	-0.00155	0.00705	-0.00629	-0.000919			0.04	-0.406	-0.0105	-0.00285	0.00488	0.0117	0.00108								10.7157	-0.03369	10.7157	0.03164
	-0.055	0.0571	0.000221	0.00408	0.00282	-0.00657	-0.000703	0.055	-0.0222	-0.00136	-0.00265	0.000724	0.0137	0.000955			-0.045	0.446	-0.00881	0.00255	0.00677	-0.00701	-0.00127			0.045	-0.132	0.000826	0.000181	0.000211	0.0131	-0.000239								10.7267	-0.03367	10.7267	0.03163
	-0.06	0.00453	0.000318	-0.00498	-0.000434	-0.00978	-0.000402	0.06	-0.0139	-0.000468	0.000165	-0.0016	0.0147	0.00114			-0.05	0.0542	0.000591	-0.00112	-0.00161	-0.00647	-0.00187			0.05	-0.0235	0.00266	-0.00168	-0.00142	0.0141	-0.000557								10.7377	-0.03366	10.7377	0.03162
	-0.065	-0.00991	-0.00194	-0.00149	2.06e-05	-0.0116	-0.000109	0.065	-0.0101	-0.000551	-0.000888	0.00221	0.0146	0.000539			-0.055	0.0571	0.000221	0.00408	0.00282	-0.00657	-0.000703			0.055	-0.0222	-0.00136	-0.00265	0.000724	0.0137	0.000955								10.7487	-0.03365	10.7487	0.03161
	-0.07	-0.00136	-0.00254	-0.00227	-0.00267	-0.014	-0.000917	0.07	-0.0018	0.00269	-0.00192	-0.000656	0.0146	0.000277			-0.06	0.00453	0.000318	-0.00498	-0.000434	-0.00978	-0.000402			0.06	-0.0139	-0.000468	0.000165	-0.0016	0.0147	0.00114								10.7598	-0.03364	10.7598	0.0316
	-0.075	0.00354	0.000332	-0.00422	0.000702	-0.0134	-0.00248	0.075	0.00254	8.49e-05	-0.000182	-0.00012	0.0156	0.00117			-0.065	-0.00991	-0.00194	-0.00149	2.06e-05	-0.0116	-0.000109			0.065	-0.0101	-0.000551	-0.000888	0.00221	0.0146	0.000539								10.7708	-0.03362	10.7708	0.03159
	-0.08	0.0114	0.0127	-0.00848	0.000949	-0.0138	-0.00218	0.08	-0.00376	-0.00013	0.000569	-0.00049	0.0158	6.15e-05			-0.07	-0.00136	-0.00254	-0.00227	-0.00267	-0.014	-0.000917			0.07	-0.0018	0.00269	-0.00192	-0.000656	0.0146	0.000277								10.7818	-0.03361	10.7818	0.03157
	-0.085	-0.0112	-0.00589	-0.00241	-0.0013	-0.0149	-0.00217	0.085	0.0011	0.00267	-0.00149	0.00117	0.0147	0.00107			-0.075	0.00354	0.000332	-0.00422	0.000702	-0.0134	-0.00248			0.075	0.00254	8.49e-05	-0.000182	-0.00012	0.0156	0.00117								10.7928	-0.0336	10.7928	0.03156
	-0.09	-0.00531	-0.00261	-0.00474	0.000762	-0.0158	-0.00106	0.09	-0.00441	2.84e-05	-0.00236	0.00048	0.0158	0.00065			-0.08	0.0114	0.0127	-0.00848	0.000949	-0.0138	-0.00218			0.08	-0.00376	-0.00013	0.000569	-0.00049	0.0158	6.15e-05								10.8038	-0.03358	10.8038	0.03155
	-0.095	-0.00525	-0.00232	-0.00416	-0.000746	-0.0148	-0.000839	0.095	0.00229	-0.0016	-0.00121	-0.00235	0.0157	0.00021			-0.085	-0.0112	-0.00589	-0.00241	-0.0013	-0.0149	-0.00217			0.085	0.0011	0.00267	-0.00149	0.00117	0.0147	0.00107								10.8148	-0.03357	10.8148	0.03154
	-0.1	0.00113	-0.00103	-0.000652	-0.000793	-0.0155	-0.00209	0.1	-0.00214	0.00204	-0.00284	0.000207	0.016	0.000767			-0.09	-0.00531	-0.00261	-0.00474	0.000762	-0.0158	-0.00106			0.09	-0.00441	2.84e-05	-0.00236	0.00048	0.0158	0.00065								10.8258	-0.03356	10.8258	0.03153
	-0.105	0.00347	-0.00235	3.22e-05	-0.000969	-0.0158	-0.00152	0.105	-0.000309	-0.00146	0.000313	-0.00156	0.0159	0.000728			-0.095	-0.00525	-0.00232	-0.00416	-0.000746	-0.0148	-0.000839			0.095	0.00229	-0.0016	-0.00121	-0.00235	0.0157	0.00021								10.8368	-0.03355	10.8368	0.03152
	-0.11	0.0019	0.00228	-0.00349	-0.000969	-0.0153	0.000315	0.11	-0.00145	-0.00342	-0.00308	0.00263	0.0161	0.00104			-0.1	0.00113	-0.00103	-0.000652	-0.000793	-0.0155	-0.00209			0.1	-0.00214	0.00204	-0.00284	0.000207	0.016	0.000767								10.8478	-0.03353	10.8478	0.03151
	-0.115	-0.00531	-0.00182	-0.00767	0.000637	-0.0163	-0.00148	0.115	-0.00515	-9.35e-05	-0.00112	-0.00152	0.0163	0.000474			-0.105	0.00347	-0.00235	3.22e-05	-0.000969	-0.0158	-0.00152			0.105	-0.000309	-0.00146	0.000313	-0.00156	0.0159	0.000728								10.8589	-0.03352	10.8589	0.03149
	-0.12	0.0156	-0.000833	-0.00568	-0.00129	-0.0157	-0.00111	0.12	0.00469	-0.000624	-0.0026	0.00162	0.016	-6.7e-05			-0.11	0.0019	0.00228	-0.00349	-0.000969	-0.0153	0.000315			0.11	-0.00145	-0.00342	-0.00308	0.00263	0.0161	0.00104								10.8699	-0.03351	10.8699	0.03148
	-0.125	-0.00453	-0.00113	-0.00353	-3.76e-06	-0.015	-0.000445	0.125	-0.000729	-0.00143	-0.00351	-0.000313	0.0162	0.000391			-0.115	-0.00531	-0.00182	-0.00767	0.000637	-0.0163	-0.00148			0.115	-0.00515	-9.35e-05	-0.00112	-0.00152	0.0163	0.000474								10.8809	-0.0335	10.8809	0.03147
	-0.13	0.00694	0.000542	-0.00354	-0.000809	-0.0163	7.28e-05	0.13	0.00423	0.000432	-0.00167	-0.000332	0.0157	0.000879			-0.12	0.0156	-0.000833	-0.00568	-0.00129	-0.0157	-0.00111			0.12	0.00469	-0.000624	-0.0026	0.00162	0.016	-6.7e-05								10.8919	-0.03348	10.8919	0.03146
	-0.135	-0.00859	-0.00283	-0.00635	0.000305	-0.0144	-0.00255	0.135	-0.00132	0.000352	-0.00179	-0.000475	0.0166	0.00114			-0.125	-0.00453	-0.00113	-0.00353	-3.76e-06	-0.015	-0.000445			0.125	-0.000729	-0.00143	-0.00351	-0.000313	0.0162	0.000391								10.9029	-0.03347	10.9029	0.03145
	-0.14	0.00846	-0.0022	-0.00445	2.47e-05	-0.0158	-0.00213	0.14	-0.000428	-0.00204	0.00138	0.000141	0.0163	0.000645			-0.13	0.00694	0.000542	-0.00354	-0.000809	-0.0163	7.28e-05			0.13	0.00423	0.000432	-0.00167	-0.000332	0.0157	0.000879								10.9139	-0.03346	10.9139	0.03144
	-0.145	-0.00535	-0.000251	-0.0052	0.000452	-0.0151	-0.000923	0.145	0.000299	-0.00246	-0.00649	-0.000866	0.0162	0.00117			-0.135	-0.00859	-0.00283	-0.00635	0.000305	-0.0144	-0.00255			0.135	-0.00132	0.000352	-0.00179	-0.000475	0.0166	0.00114								10.9249	-0.03344	10.9249	0.03143
	-0.15	0.0123	0.000692	7.12e-05	0.000761	-0.0162	-0.000742	0.15	-0.00492	0.00171	-0.00103	0.000578	0.0163	0.00154			-0.14	0.00846	-0.0022	-0.00445	2.47e-05	-0.0158	-0.00213			0.14	-0.000428	-0.00204	0.00138	0.000141	0.0163	0.000645								10.9359	-0.03343	10.9359	0.03141
	-0.155	0.0105	0.000177	0.000847	-0.000941	-0.0156	-0.00251	0.155	0.00135	-0.00146	0.000569	0.000619	0.0166	0.000908			-0.145	-0.00535	-0.000251	-0.0052	0.000452	-0.0151	-0.000923			0.145	0.000299	-0.00246	-0.00649	-0.000866	0.0162	0.00117								10.9469	-0.03342	10.9469	0.0314
	-0.16	0.00272	0.000585	-0.00201	-0.000353	-0.0159	-0.000546	0.16	-0.00207	0.000941	-0.000522	-0.000754	0.016	0.000743			-0.15	0.0123	0.000692	7.12e-05	0.000761	-0.0162	-0.000742			0.15	-0.00492	0.00171	-0.00103	0.000578	0.0163	0.00154								10.958	-0.03341	10.958	0.03139
	-0.165	-0.00911	0.00213	-0.00464	0.00177	-0.0163	-0.00162	0.165	0.00342	0.00088	-0.00209	0.000583	0.0169	0.000577			-0.155	0.0105	0.000177	0.000847	-0.000941	-0.0156	-0.00251			0.155	0.00135	-0.00146	0.000569	0.000619	0.0166	0.000908								10.969	-0.03339	10.969	0.03138
	-0.17	0.00229	0.00188	-0.00266	-0.00126	-0.0159	-0.00047	0.17	0.00135	-0.000245	0.000813	-0.000875	0.0163	0.00166			-0.16	0.00272	0.000585	-0.00201	-0.000353	-0.0159	-0.000546			0.16	-0.00207	0.000941	-0.000522	-0.000754	0.016	0.000743								10.98	-0.03338	10.98	0.03137
	-0.175	-0.00627	0.000442	-0.00343	-0.000446	-0.0161	-0.00129	0.175	-0.00331	-0.000555	-0.000935	0.00111	0.017	0.00116			-0.165	-0.00911	0.00213	-0.00464	0.00177	-0.0163	-0.00162			0.165	0.00342	0.00088	-0.00209	0.000583	0.0169	0.000577								10.991	-0.03337	10.991	0.03136
	-0.18	-0.00117	-0.00263	-0.00421	0.000958	-0.0165	-0.00172	0.18	-0.00398	-0.000904	-0.00525	-0.00312	0.0166	0.00139			-0.17	0.00229	0.00188	-0.00266	-0.00126	-0.0159	-0.00047			0.17	0.00135	-0.000245	0.000813	-0.000875	0.0163	0.00166								11.002	-0.03336	11.002	0.03134
	-0.185	-0.00255	0.000417	0.00392	-0.00138	-0.0158	-0.000972	0.185	0.00152	-1.95e-05	-0.00301	-0.00101	0.0167	0.00155			-0.175	-0.00627	0.000442	-0.00343	-0.000446	-0.0161	-0.00129			0.175	-0.00331	-0.000555	-0.000935	0.00111	0.017	0.00116								11.013	-0.03334	11.013	0.03133
	-0.19	0.00883	0.000658	-0.0033	0.00118	-0.016	-0.00207	0.19	-0.00287	0.000825	-0.00102	0.00194	0.0166	0.00171			-0.18	-0.00117	-0.00263	-0.00421	0.000958	-0.0165	-0.00172			0.18	-0.00398	-0.000904	-0.00525	-0.00312	0.0166	0.00139								11.024	-0.03333	11.024	0.03132
	-0.195	-0.00379	-0.00119	-0.0051	-0.00166	-0.0164	-0.00191	0.195	0.00134	-0.00113	-0.00459	-0.000698	0.0169	0.000602			-0.185	-0.00255	0.000417	0.00392	-0.00138	-0.0158	-0.000972			0.185	0.00152	-1.95e-05	-0.00301	-0.00101	0.0167	0.00155								11.035	-0.03332	11.035	0.03131
	-0.2	0.00425	1.38e-05	0.00115	-0.00166	-0.0166	-0.00097	0.2	-0.00106	0.000337	-0.000905	-0.0006	0.0164	0.000657			-0.19	0.00883	0.000658	-0.0033	0.00118	-0.016	-0.00207			0.19	-0.00287	0.000825	-0.00102	0.00194	0.0166	0.00171								11.046	-0.0333	11.046	0.0313
	-0.205	-0.00259	-0.00139	-0.000739	0.00166	-0.0165	-0.0013	0.205	-0.00543	-0.000547	-0.00211	0.000133	0.0171	0.00171			-0.195	-0.00379	-0.00119	-0.0051	-0.00166	-0.0164	-0.00191			0.195	0.00134	-0.00113	-0.00459	-0.000698	0.0169	0.000602								11.0571	-0.03329	11.0571	0.03129
	-0.21	0.00782	0.000503	-0.000628	-0.000756	-0.016	-0.00125	0.21	0.000277	0.00152	-0.00321	-0.00057	0.0172	0.00204			-0.2	0.00425	1.38e-05	0.00115	-0.00166	-0.0166	-0.00097			0.2	-0.00106	0.000337	-0.000905	-0.0006	0.0164	0.000657								11.0681	-0.03328	11.0681	0.03128
	-0.215	0.00564	2.9e-05	0.00127	-0.000207	-0.017	-0.00168	0.215	0.00124	0.000139	-0.00216	0.00054	0.0164	0.00109			-0.205	-0.00259	-0.00139	-0.000739	0.00166	-0.0165	-0.0013			0.205	-0.00543	-0.000547	-0.00211	0.000133	0.0171	0.00171								11.0791	-0.03327	11.0791	0.03126
	-0.22	-0.00254	-0.000277	-0.00131	0.00176	-0.016	-0.00133	0.22	-0.00373	0.000505	-0.00167	-0.000618	0.017	0.00209			-0.21	0.00782	0.000503	-0.000628	-0.000756	-0.016	-0.00125			0.21	0.000277	0.00152	-0.00321	-0.00057	0.0172	0.00204								11.0901	-0.03325	11.0901	0.03125
	-0.225	-0.00311	-0.00175	0.00535	0.000774	-0.0166	-0.00235	0.225	-0.0018	-0.0017	-0.00475	-0.000794	0.0171	0.00186			-0.215	0.00564	2.9e-05	0.00127	-0.000207	-0.017	-0.00168			0.215	0.00124	0.000139	-0.00216	0.00054	0.0164	0.00109								11.1011	-0.03324	11.1011	0.03124
	-0.23	-0.0115	0.00189	0.00312	-0.000331	-0.0171	-0.00187	0.23	-0.00102	0.00305	0.00343	-0.000329	0.0174	0.0022			-0.22	-0.00254	-0.000277	-0.00131	0.00176	-0.016	-0.00133			0.22	-0.00373	0.000505	-0.00167	-0.000618	0.017	0.00209								11.1121	-0.03323	11.1121	0.03123
	-0.235	0.000674	-0.000721	0.00186	-0.000701	-0.0168	-0.00201	0.235	0	-0.000911	-0.00503	0.000445	0.0172	0.00158			-0.225	-0.00311	-0.00175	0.00535	0.000774	-0.0166	-0.00235			0.225	-0.0018	-0.0017	-0.00475	-0.000794	0.0171	0.00186								11.1231	-0.03322	11.1231	0.03122
	-0.24	-0.00544	0	-0.00579	0.00263	-0.0167	-0.00295	0.24	0.00195	-0.000568	-0.000512	-0.00315	0.0177	0.00194			-0.23	-0.0115	0.00189	0.00312	-0.000331	-0.0171	-0.00187			0.23	-0.00102	0.00305	0.00343	-0.000329	0.0174	0.0022								11.1341	-0.0332	11.1341	0.03121
	-0.245	0.012	-0.000629	0.000606	-0.000482	-0.0175	-0.00361	0.245	-0.00751	0.00265	9.48e-05	-0.000349	0.017	0.0023			-0.235	0.000674	-0.000721	0.00186	-0.000701	-0.0168	-0.00201			0.235	0	-0.000911	-0.00503	0.000445	0.0172	0.00158								11.1451	-0.03319	11.1451	0.0312
	-0.25	0.00847	-0.000362	-0.00458	0.0011	-0.0175	-0.00261	0.25	0.00391	-0.00333	-0.00496	-0.00122	0.0179	0.00159			-0.24	-0.00544	0	-0.00579	0.00263	-0.0167	-0.00295			0.24	0.00195	-0.000568	-0.000512	-0.00315	0.0177	0.00194								11.1562	-0.03318	11.1562	0.03118
	-0.255	-0.0014	-0.00962	-0.000324	0.00329	-0.0167	-0.00225	0.255	0.000314	-0.00069	0.00187	-0.000598	0.0174	0.00306			-0.245	0.012	-0.000629	0.000606	-0.000482	-0.0175	-0.00361			0.245	-0.00751	0.00265	9.48e-05	-0.000349	0.017	0.0023								11.1672	-0.03317	11.1672	0.03117
	-0.26	0.00542	0.00131	0.00226	-0.00124	-0.0173	-0.00284	0.26	0.0018	-0.0017	-0.00403	0.000491	0.0177	0.00153			-0.25	0.00847	-0.000362	-0.00458	0.0011	-0.0175	-0.00261			0.25	0.00391	-0.00333	-0.00496	-0.00122	0.0179	0.00159								11.1782	-0.03315	11.1782	0.03116
	-0.265	-0.00167	-0.00141	-0.00251	0.000447	-0.0168	-0.00264	0.265	-0.00272	-0.00408	-0.00169	-0.000893	0.0175	0.00243			-0.255	-0.0014	-0.00962	-0.000324	0.00329	-0.0167	-0.00225			0.255	0.000314	-0.00069	0.00187	-0.000598	0.0174	0.00306								11.1892	-0.03314	11.1892	0.03115
	-0.27	0.0018	0.00434	0.0014	0.000995	-0.0163	-0.00273	0.27	0.00117	-0.0014	-0.00127	0.000332	0.0174	0.00214			-0.26	0.00542	0.00131	0.00226	-0.00124	-0.0173	-0.00284			0.26	0.0018	-0.0017	-0.00403	0.000491	0.0177	0.00153								11.2002	-0.03313	11.2002	0.03114
	-0.275	0	0.00162	-0.00131	-0.000914	-0.0172	-0.00159	0.275	-0.000465	-0.00179	-0.00186	0.000557	0.0174	0.00245			-0.265	-0.00167	-0.00141	-0.00251	0.000447	-0.0168	-0.00264			0.265	-0.00272	-0.00408	-0.00169	-0.000893	0.0175	0.00243								11.2112	-0.03311	11.2112	0.03113
	-0.28	-5.69e-05	0.00752	-0.00104	0.0012	-0.0165	-0.00145	0.28	-0.000476	-0.00031	-0.004	0.000184	0.0179	0.00204			-0.27	0.0018	0.00434	0.0014	0.000995	-0.0163	-0.00273			0.27	0.00117	-0.0014	-0.00127	0.000332	0.0174	0.00214								11.2222	-0.0331	11.2222	0.03111
	-0.285	-0.00123	-0.00157	0.00375	-0.000799	-0.0174	-0.0015	0.285	-0.00172	-0.000524	-0.00251	-0.000958	0.0176	0.00163			-0.275	0	0.00162	-0.00131	-0.000914	-0.0172	-0.00159			0.275	-0.000465	-0.00179	-0.00186	0.000557	0.0174	0.00245								11.2332	-0.03309	11.2332	0.0311
	-0.29	-0.00696	-0.000337	0.00224	0.000177	-0.0174	-0.00335	0.29	0.00159	0	-0.00456	0.00148	0.018	0.00331			-0.28	-5.69e-05	0.00752	-0.00104	0.0012	-0.0165	-0.00145			0.28	-0.000476	-0.00031	-0.004	0.000184	0.0179	0.00204								11.2442	-0.03308	11.2442	0.03109
																	-0.285	-0.00123	-0.00157	0.00375	-0.000799	-0.0174	-0.0015			0.285	-0.00172	-0.000524	-0.00251	-0.000958	0.0176	0.00163								11.2553	-0.03306	11.2553	0.03108
																	-0.29	-0.00696	-0.000337	0.00224	0.000177	-0.0174	-0.00335			0.29	0.00159	0	-0.00456	0.00148	0.018	0.00331								11.2663	-0.03305	11.2663	0.03107
																																								11.2773	-0.03304	11.2773	0.03106
																																								11.2883	-0.03303	11.2883	0.03105
																																								11.2993	-0.03301	11.2993	0.03103
																																								11.3103	-0.033	11.3103	0.03102
																																								11.3213	-0.03299	11.3213	0.03101
																																								11.3323	-0.03297	11.3323	0.031
																																								11.3433	-0.03296	11.3433	0.03099
																																								11.3544	-0.03295	11.3544	0.03098
																																								11.3654	-0.03294	11.3654	0.03097
																																								11.3764	-0.03292	11.3764	0.03095
																																								11.3874	-0.03291	11.3874	0.03094
																																								11.3984	-0.0329	11.3984	0.03093
																																								11.4094	-0.03289	11.4094	0.03092
																																								11.4204	-0.03287	11.4204	0.03091
																																								11.4314	-0.03286	11.4314	0.0309
																																								11.4424	-0.03285	11.4424	0.03088
																																								11.4535	-0.03283	11.4535	0.03087
																																								11.4645	-0.03282	11.4645	0.03086
																																								11.4755	-0.03281	11.4755	0.03085
																																								11.4865	-0.0328	11.4865	0.03084
																																								11.4975	-0.03278	11.4975	0.03083
																																								11.5085	-0.03277	11.5085	0.03082
																																								11.5195	-0.03276	11.5195	0.0308
																																								11.5305	-0.03275	11.5305	0.03079
																																								11.5415	-0.03273	11.5415	0.03078
																																								11.5526	-0.03272	11.5526	0.03077
																																								11.5636	-0.03271	11.5636	0.03076
																																								11.5746	-0.03269	11.5746	0.03075
																																								11.5856	-0.03268	11.5856	0.03074
																																								11.5966	-0.03267	11.5966	0.03072
																																								11.6076	-0.03266	11.6076	0.03071
																																								11.6186	-0.03264	11.6186	0.0307
																																								11.6296	-0.03263	11.6296	0.03069
																																								11.6406	-0.03262	11.6406	0.03068
																																								11.6517	-0.03261	11.6517	0.03067
																																								11.6627	-0.03259	11.6627	0.03065
																																								11.6737	-0.03258	11.6737	0.03064
																																								11.6847	-0.03257	11.6847	0.03063
																																								11.6957	-0.03256	11.6957	0.03062
																																								11.7067	-0.03254	11.7067	0.03061
																																								11.7177	-0.03253	11.7177	0.0306
																																								11.7287	-0.03252	11.7287	0.03059
																																								11.7397	-0.0325	11.7397	0.03057
																																								11.7508	-0.03249	11.7508	0.03056
																																								11.7618	-0.03248	11.7618	0.03055
																																								11.7728	-0.03247	11.7728	0.03054
																																								11.7838	-0.03245	11.7838	0.03053
																																								11.7948	-0.03244	11.7948	0.03052
																																								11.8058	-0.03243	11.8058	0.0305
																																								11.8168	-0.03242	11.8168	0.03049
																																								11.8278	-0.0324	11.8278	0.03048
																																								11.8388	-0.03239	11.8388	0.03047
																																								11.8498	-0.03238	11.8498	0.03046
																																								11.8609	-0.03236	11.8609	0.03045
																																								11.8719	-0.03235	11.8719	0.03044
																																								11.8829	-0.03234	11.8829	0.03042
																																								11.8939	-0.03233	11.8939	0.03041
																																								11.9049	-0.03231	11.9049	0.0304
																																								11.9159	-0.0323	11.9159	0.03039
																																								11.9269	-0.03229	11.9269	0.03038
																																								11.9379	-0.03228	11.9379	0.03037
																																								11.9489	-0.03226	11.9489	0.03036
																																								11.96	-0.03225	11.96	0.03034
																																								11.971	-0.03224	11.971	0.03033
																																								11.982	-0.03222	11.982	0.03032
																																								11.993	-0.03221	11.993	0.03031
																																								12.004	-0.0322	12.004	0.0303
																																								12.015	-0.03219	12.015	0.03029
																																								12.026	-0.03217	12.026	0.03027
																																								12.037	-0.03216	12.037	0.03026
																																								12.048	-0.03215	12.048	0.03025
																																								12.0591	-0.03214	12.0591	0.03024
																																								12.0701	-0.03212	12.0701	0.03023
																																								12.0811	-0.03211	12.0811	0.03022
																																								12.0921	-0.0321	12.0921	0.03021
																																								12.1031	-0.03208	12.1031	0.03019
																																								12.1141	-0.03207	12.1141	0.03018
																																								12.1251	-0.03206	12.1251	0.03017
																																								12.1361	-0.03205	12.1361	0.03016
																																								12.1471	-0.03203	12.1471	0.03015
																																								12.1582	-0.03202	12.1582	0.03014
																																								12.1692	-0.03201	12.1692	0.03013
																																								12.1802	-0.032	12.1802	0.03011
																																								12.1912	-0.03198	12.1912	0.0301
																																								12.2022	-0.03197	12.2022	0.03009
																																								12.2132	-0.03196	12.2132	0.03008
																																								12.2242	-0.03195	12.2242	0.03007
																																								12.2352	-0.03193	12.2352	0.03006
																																								12.2462	-0.03192	12.2462	0.03004
																																								12.2573	-0.03191	12.2573	0.03003
																																								12.2683	-0.03189	12.2683	0.03002
																																								12.2793	-0.03188	12.2793	0.03001
																																								12.2903	-0.03187	12.2903	0.03
																																								12.3013	-0.03186	12.3013	0.02999
																																								12.3123	-0.03184	12.3123	0.02998
																																								12.3233	-0.03183	12.3233	0.02996
																																								12.3343	-0.03182	12.3343	0.02995
																																								12.3453	-0.03181	12.3453	0.02994
																																								12.3564	-0.03179	12.3564	0.02993
																																								12.3674	-0.03178	12.3674	0.02992
																																								12.3784	-0.03177	12.3784	0.02991
																																								12.3894	-0.03175	12.3894	0.0299
																																								12.4004	-0.03174	12.4004	0.02988
																																								12.4114	-0.03173	12.4114	0.02987
																																								12.4224	-0.03172	12.4224	0.02986
																																								12.4334	-0.0317	12.4334	0.02985
																																								12.4444	-0.03169	12.4444	0.02984
																																								12.4555	-0.03168	12.4555	0.02983
																																								12.4665	-0.03167	12.4665	0.02981
																																								12.4775	-0.03165	12.4775	0.0298
																																								12.4885	-0.03164	12.4885	0.02979
																																								12.4995	-0.03163	12.4995	0.02978
																																								12.5105	-0.03161	12.5105	0.02977
																																								12.5215	-0.0316	12.5215	0.02976
																																								12.5325	-0.03159	12.5325	0.02975
																																								12.5435	-0.03158	12.5435	0.02973
																																								12.5546	-0.03156	12.5546	0.02972
																																								12.5656	-0.03155	12.5656	0.02971
																																								12.5766	-0.03154	12.5766	0.0297
																																								12.5876	-0.03153	12.5876	0.02969
																																								12.5986	-0.03151	12.5986	0.02968
																																								12.6096	-0.0315	12.6096	0.02967
																																								12.6206	-0.03149	12.6206	0.02965
																																								12.6316	-0.03147	12.6316	0.02964
																																								12.6426	-0.03146	12.6426	0.02963
																																								12.6537	-0.03145	12.6537	0.02962
																																								12.6647	-0.03144	12.6647	0.02961
																																								12.6757	-0.03142	12.6757	0.0296
																																								12.6867	-0.03141	12.6867	0.02958
																																								12.6977	-0.0314	12.6977	0.02957
																																								12.7087	-0.03139	12.7087	0.02956
																																								12.7197	-0.03137	12.7197	0.02955
																																								12.7307	-0.03136	12.7307	0.02954
																																								12.7417	-0.03135	12.7417	0.02953
																																								12.7528	-0.03134	12.7528	0.02952
																																								12.7638	-0.03132	12.7638	0.0295
																																								12.7748	-0.03131	12.7748	0.02949
																																								12.7858	-0.0313	12.7858	0.02948
																																								12.7968	-0.03128	12.7968	0.02947
																																								12.8078	-0.03127	12.8078	0.02946
																																								12.8188	-0.03126	12.8188	0.02945
																																								12.8298	-0.03125	12.8298	0.02944
																																								12.8408	-0.03123	12.8408	0.02942
																																								12.8519	-0.03122	12.8519	0.02941
																																								12.8629	-0.03121	12.8629	0.0294
																																								12.8739	-0.0312	12.8739	0.02939
																																								12.8849	-0.03118	12.8849	0.02938
																																								12.8959	-0.03117	12.8959	0.02937
																																								12.9069	-0.03116	12.9069	0.02935
																																								12.9179	-0.03114	12.9179	0.02934
																																								12.9289	-0.03113	12.9289	0.02933
																																								12.9399	-0.03112	12.9399	0.02932
																																								12.951	-0.03111	12.951	0.02931
																																								12.962	-0.03109	12.962	0.0293
																																								12.973	-0.03108	12.973	0.02929
																																								12.984	-0.03107	12.984	0.02927
																																								12.995	-0.03106	12.995	0.02926
																																								13.006	-0.03104	13.006	0.02925
																																								13.017	-0.03103	13.017	0.02924
																																								13.028	-0.03102	13.028	0.02923
																																								13.039	-0.031	13.039	0.02922
																																								13.0501	-0.03099	13.0501	0.02921
																																								13.0611	-0.03098	13.0611	0.02919
																																								13.0721	-0.03097	13.0721	0.02918
																																								13.0831	-0.03095	13.0831	0.02917
																																								13.0941	-0.03094	13.0941	0.02916
																																								13.1051	-0.03093	13.1051	0.02915
																																								13.1161	-0.03092	13.1161	0.02914
																																								13.1271	-0.0309	13.1271	0.02912
																																								13.1381	-0.03089	13.1381	0.02911
																																								13.1492	-0.03088	13.1492	0.0291
																																								13.1602	-0.03086	13.1602	0.02909
																																								13.1712	-0.03085	13.1712	0.02908
																																								13.1822	-0.03084	13.1822	0.02907
																																								13.1932	-0.03083	13.1932	0.02906
																																								13.2042	-0.03081	13.2042	0.02904
																																								13.2152	-0.0308	13.2152	0.02903
																																								13.2262	-0.03079	13.2262	0.02902
																																								13.2372	-0.03078	13.2372	0.02901
																																								13.2483	-0.03076	13.2483	0.029
																																								13.2593	-0.03075	13.2593	0.02899
																																								13.2703	-0.03074	13.2703	0.02898
																																								13.2813	-0.03073	13.2813	0.02896
																																								13.2923	-0.03071	13.2923	0.02895
																																								13.3033	-0.0307	13.3033	0.02894
																																								13.3143	-0.03069	13.3143	0.02893
																																								13.3253	-0.03067	13.3253	0.02892
																																								13.3363	-0.03066	13.3363	0.02891
																																								13.3474	-0.03065	13.3474	0.02889
																																								13.3584	-0.03064	13.3584	0.02888
																																								13.3694	-0.03062	13.3694	0.02887
																																								13.3804	-0.03061	13.3804	0.02886
																																								13.3914	-0.0306	13.3914	0.02885
																																								13.4024	-0.03059	13.4024	0.02884
																																								13.4134	-0.03057	13.4134	0.02883
																																								13.4244	-0.03056	13.4244	0.02881
																																								13.4354	-0.03055	13.4354	0.0288
																																								13.4465	-0.03053	13.4465	0.02879
																																								13.4575	-0.03052	13.4575	0.02878
																																								13.4685	-0.03051	13.4685	0.02877
																																								13.4795	-0.0305	13.4795	0.02876
																																								13.4905	-0.03048	13.4905	0.02875
																																								13.5015	-0.03047	13.5015	0.02873
																																								13.5125	-0.03046	13.5125	0.02872
																																								13.5235	-0.03045	13.5235	0.02871
																																								13.5345	-0.03043	13.5345	0.0287
																																								13.5456	-0.03042	13.5456	0.02869
																																								13.5566	-0.03041	13.5566	0.02868
																																								13.5676	-0.03039	13.5676	0.02866
																																								13.5786	-0.03038	13.5786	0.02865
																																								13.5896	-0.03037	13.5896	0.02864
																																								13.6006	-0.03036	13.6006	0.02863
																																								13.6116	-0.03034	13.6116	0.02862
																																								13.6226	-0.03033	13.6226	0.02861
																																								13.6336	-0.03032	13.6336	0.0286
																																								13.6446	-0.03031	13.6446	0.02858
																																								13.6557	-0.03029	13.6557	0.02857
																																								13.6667	-0.03028	13.6667	0.02856
																																								13.6777	-0.03027	13.6777	0.02855
																																								13.6887	-0.03025	13.6887	0.02854
																																								13.6997	-0.03024	13.6997	0.02853
																																								13.7107	-0.03023	13.7107	0.02851
																																								13.7217	-0.03022	13.7217	0.0285
																																								13.7327	-0.0302	13.7327	0.02849
																																								13.7437	-0.03019	13.7437	0.02848
																																								13.7547	-0.03018	13.7547	0.02847
																																								13.7658	-0.03017	13.7658	0.02846
																																								13.7768	-0.03015	13.7768	0.02845
																																								13.7878	-0.03014	13.7878	0.02843
																																								13.7988	-0.03013	13.7988	0.02842
																																								13.8098	-0.03012	13.8098	0.02841
																																								13.8208	-0.0301	13.8208	0.0284
																																								13.8318	-0.03009	13.8318	0.02839
																																								13.8428	-0.03008	13.8428	0.02838
																																								13.8538	-0.03006	13.8538	0.02837
																																								13.8649	-0.03005	13.8649	0.02835
																																								13.8759	-0.03004	13.8759	0.02834
																																								13.8869	-0.03003	13.8869	0.02833
																																								13.8979	-0.03001	13.8979	0.02832
																																								13.9089	-0.03	13.9089	0.02831
																																								13.9199	-0.02999	13.9199	0.0283
																																								13.9309	-0.02998	13.9309	0.02828
																																								13.9419	-0.02996	13.9419	0.02827
																																								13.9529	-0.02995	13.9529	0.02826
																																								13.964	-0.02994	13.964	0.02825
																																								13.975	-0.02992	13.975	0.02824
																																								13.986	-0.02991	13.986	0.02823
																																								13.997	-0.0299	13.997	0.02822
																																								14.008	-0.02989	14.008	0.0282
																																								14.019	-0.02987	14.019	0.02819
																																								14.03	-0.02986	14.03	0.02818
																																								14.041	-0.02985	14.041	0.02817
																																								14.052	-0.02984	14.052	0.02816
																																								14.0631	-0.02982	14.0631	0.02815
																																								14.0741	-0.02981	14.0741	0.02814
																																								14.0851	-0.0298	14.0851	0.02812
																																								14.0961	-0.02978	14.0961	0.02811
																																								14.1071	-0.02977	14.1071	0.0281
																																								14.1181	-0.02976	14.1181	0.02809
																																								14.1291	-0.02975	14.1291	0.02808
																																								14.1401	-0.02973	14.1401	0.02807
																																								14.1511	-0.02972	14.1511	0.02805
																																								14.1622	-0.02971	14.1622	0.02804
																																								14.1732	-0.0297	14.1732	0.02803
																																								14.1842	-0.02968	14.1842	0.02802
																																								14.1952	-0.02967	14.1952	0.02801
																																								14.2062	-0.02966	14.2062	0.028
																																								14.2172	-0.02964	14.2172	0.02799
																																								14.2282	-0.02963	14.2282	0.02797
																																								14.2392	-0.02962	14.2392	0.02796
																																								14.2502	-0.02961	14.2502	0.02795
																																								14.2613	-0.02959	14.2613	0.02794
																																								14.2723	-0.02958	14.2723	0.02793
																																								14.2833	-0.02957	14.2833	0.02792
																																								14.2943	-0.02956	14.2943	0.02791
																																								14.3053	-0.02954	14.3053	0.02789
																																								14.3163	-0.02953	14.3163	0.02788
																																								14.3273	-0.02952	14.3273	0.02787
																																								14.3383	-0.02951	14.3383	0.02786
																																								14.3493	-0.02949	14.3493	0.02785
																																								14.3604	-0.02948	14.3604	0.02784
																																								14.3714	-0.02947	14.3714	0.02782
																																								14.3824	-0.02945	14.3824	0.02781
																																								14.3934	-0.02944	14.3934	0.0278
																																								14.4044	-0.02943	14.4044	0.02779
																																								14.4154	-0.02942	14.4154	0.02778
																																								14.4264	-0.0294	14.4264	0.02777
																																								14.4374	-0.02939	14.4374	0.02776
																																								14.4484	-0.02938	14.4484	0.02774
																																								14.4595	-0.02937	14.4595	0.02773
																																								14.4705	-0.02935	14.4705	0.02772
																																								14.4815	-0.02934	14.4815	0.02771
																																								14.4925	-0.02933	14.4925	0.0277
																																								14.5035	-0.02931	14.5035	0.02769
																																								14.5145	-0.0293	14.5145	0.02768
																																								14.5255	-0.02929	14.5255	0.02766
																																								14.5365	-0.02928	14.5365	0.02765
																																								14.5475	-0.02926	14.5475	0.02764
																																								14.5586	-0.02925	14.5586	0.02763
																																								14.5696	-0.02924	14.5696	0.02762
																																								14.5806	-0.02923	14.5806	0.02761
																																								14.5916	-0.02921	14.5916	0.02759
																																								14.6026	-0.0292	14.6026	0.02758
																																								14.6136	-0.02919	14.6136	0.02757
																																								14.6246	-0.02917	14.6246	0.02756
																																								14.6356	-0.02916	14.6356	0.02755
																																								14.6466	-0.02915	14.6466	0.02754
																																								14.6577	-0.02914	14.6577	0.02753
																																								14.6687	-0.02912	14.6687	0.02751
																																								14.6797	-0.02911	14.6797	0.0275
																																								14.6907	-0.0291	14.6907	0.02749
																																								14.7017	-0.02909	14.7017	0.02748
																																								14.7127	-0.02907	14.7127	0.02747
																																								14.7237	-0.02906	14.7237	0.02746
																																								14.7347	-0.02905	14.7347	0.02745
																																								14.7457	-0.02903	14.7457	0.02743
																																								14.7568	-0.02902	14.7568	0.02742
																																								14.7678	-0.02901	14.7678	0.02741
																																								14.7788	-0.029	14.7788	0.0274
																																								14.7898	-0.02898	14.7898	0.02739
																																								14.8008	-0.02897	14.8008	0.02738
																																								14.8118	-0.02896	14.8118	0.02736
																																								14.8228	-0.02895	14.8228	0.02735
																																								14.8338	-0.02893	14.8338	0.02734
																																								14.8448	-0.02892	14.8448	0.02733
																																								14.8559	-0.02891	14.8559	0.02732
																																								14.8669	-0.0289	14.8669	0.02731
																																								14.8779	-0.02888	14.8779	0.0273
																																								14.8889	-0.02887	14.8889	0.02728
																																								14.8999	-0.02886	14.8999	0.02727
																																								14.9109	-0.02884	14.9109	0.02726
																																								14.9219	-0.02883	14.9219	0.02725
																																								14.9329	-0.02882	14.9329	0.02724
																																								14.9439	-0.02881	14.9439	0.02723
																																								14.955	-0.02879	14.955	0.02722
																																								14.966	-0.02878	14.966	0.0272
																																								14.977	-0.02877	14.977	0.02719
																																								14.988	-0.02876	14.988	0.02718
																																								14.999	-0.02874	14.999	0.02717
																																								15.01	-0.02873	15.01	0.02716
																																								15.021	-0.02872	15.021	0.02715
																																								15.032	-0.0287	15.032	0.02713
																																								15.043	-0.02869	15.043	0.02712
																																								15.0541	-0.02868	15.0541	0.02711
																																								15.0651	-0.02867	15.0651	0.0271
																																								15.0761	-0.02865	15.0761	0.02709
																																								15.0871	-0.02864	15.0871	0.02708
																																								15.0981	-0.02863	15.0981	0.02707
																																								15.1091	-0.02862	15.1091	0.02705
																																								15.1201	-0.0286	15.1201	0.02704
																																								15.1311	-0.02859	15.1311	0.02703
																																								15.1421	-0.02858	15.1421	0.02702
																																								15.1532	-0.02856	15.1532	0.02701
																																								15.1642	-0.02855	15.1642	0.027
																																								15.1752	-0.02854	15.1752	0.02699
																																								15.1862	-0.02853	15.1862	0.02697
																																								15.1972	-0.02851	15.1972	0.02696
																																								15.2082	-0.0285	15.2082	0.02695
																																								15.2192	-0.02849	15.2192	0.02694
																																								15.2302	-0.02848	15.2302	0.02693
																																								15.2412	-0.02846	15.2412	0.02692
																																								15.2523	-0.02845	15.2523	0.0269
																																								15.2633	-0.02844	15.2633	0.02689
																																								15.2743	-0.02842	15.2743	0.02688
																																								15.2853	-0.02841	15.2853	0.02687
																																								15.2963	-0.0284	15.2963	0.02686
																																								15.3073	-0.02839	15.3073	0.02685
																																								15.3183	-0.02837	15.3183	0.02684
																																								15.3293	-0.02836	15.3293	0.02682
																																								15.3403	-0.02835	15.3403	0.02681
																																								15.3514	-0.02834	15.3514	0.0268
																																								15.3624	-0.02832	15.3624	0.02679
																																								15.3734	-0.02831	15.3734	0.02678
																																								15.3844	-0.0283	15.3844	0.02677
																																								15.3954	-0.02829	15.3954	0.02676
																																								15.4064	-0.02827	15.4064	0.02674
																																								15.4174	-0.02826	15.4174	0.02673
																																								15.4284	-0.02825	15.4284	0.02672
																																								15.4394	-0.02823	15.4394	0.02671
																																								15.4505	-0.02822	15.4505	0.0267
																																								15.4615	-0.02821	15.4615	0.02669
																																								15.4725	-0.0282	15.4725	0.02667
																																								15.4835	-0.02818	15.4835	0.02666
																																								15.4945	-0.02817	15.4945	0.02665
																																								15.5055	-0.02816	15.5055	0.02664
																																								15.5165	-0.02815	15.5165	0.02663
																																								15.5275	-0.02813	15.5275	0.02662
																																								15.5385	-0.02812	15.5385	0.02661
																																								15.5495	-0.02811	15.5495	0.02659
																																								15.5606	-0.02809	15.5606	0.02658
																																								15.5716	-0.02808	15.5716	0.02657
																																								15.5826	-0.02807	15.5826	0.02656
																																								15.5936	-0.02806	15.5936	0.02655
																																								15.6046	-0.02804	15.6046	0.02654
																																								15.6156	-0.02803	15.6156	0.02652
																																								15.6266	-0.02802	15.6266	0.02651
																																								15.6376	-0.02801	15.6376	0.0265
																																								15.6486	-0.02799	15.6486	0.02649
																																								15.6597	-0.02798	15.6597	0.02648
																																								15.6707	-0.02797	15.6707	0.02647
																																								15.6817	-0.02795	15.6817	0.02646
																																								15.6927	-0.02794	15.6927	0.02644
																																								15.7037	-0.02793	15.7037	0.02643
																																								15.7147	-0.02792	15.7147	0.02642
																																								15.7257	-0.0279	15.7257	0.02641
																																								15.7367	-0.02789	15.7367	0.0264
																																								15.7477	-0.02788	15.7477	0.02639
																																								15.7588	-0.02787	15.7588	0.02638
																																								15.7698	-0.02785	15.7698	0.02636
																																								15.7808	-0.02784	15.7808	0.02635
																																								15.7918	-0.02783	15.7918	0.02634
																																								15.8028	-0.02781	15.8028	0.02633
																																								15.8138	-0.0278	15.8138	0.02632
																																								15.8248	-0.02779	15.8248	0.02631
																																								15.8358	-0.02778	15.8358	0.02629
																																								15.8468	-0.02776	15.8468	0.02628
																																								15.8579	-0.02775	15.8579	0.02627
																																								15.8689	-0.02774	15.8689	0.02626
																																								15.8799	-0.02773	15.8799	0.02625
																																								15.8909	-0.02771	15.8909	0.02624
																																								15.9019	-0.0277	15.9019	0.02623
																																								15.9129	-0.02769	15.9129	0.02621
																																								15.9239	-0.02768	15.9239	0.0262
																																								15.9349	-0.02766	15.9349	0.02619
																																								15.9459	-0.02765	15.9459	0.02618
																																								15.957	-0.02764	15.957	0.02617
																																								15.968	-0.02762	15.968	0.02616
																																								15.979	-0.02761	15.979	0.02615
																																								15.99	-0.0276	15.99	0.02613
																																								16.001	-0.02759	16.001	0.02612
																																								16.012	-0.02757	16.012	0.02611
																																								16.023	-0.02756	16.023	0.0261
																																								16.034	-0.02755	16.034	0.02609
																																								16.045	-0.02754	16.045	0.02608
																																								16.0561	-0.02752	16.0561	0.02606
																																								16.0671	-0.02751	16.0671	0.02605
																																								16.0781	-0.0275	16.0781	0.02604
																																								16.0891	-0.02748	16.0891	0.02603
																																								16.1001	-0.02747	16.1001	0.02602
																																								16.1111	-0.02746	16.1111	0.02601
																																								16.1221	-0.02745	16.1221	0.026
																																								16.1331	-0.02743	16.1331	0.02598
																																								16.1441	-0.02742	16.1441	0.02597
																																								16.1552	-0.02741	16.1552	0.02596
																																								16.1662	-0.0274	16.1662	0.02595
																																								16.1772	-0.02738	16.1772	0.02594
																																								16.1882	-0.02737	16.1882	0.02593
																																								16.1992	-0.02736	16.1992	0.02592
																																								16.2102	-0.02734	16.2102	0.0259
																																								16.2212	-0.02733	16.2212	0.02589
																																								16.2322	-0.02732	16.2322	0.02588
																																								16.2432	-0.02731	16.2432	0.02587
																																								16.2542	-0.02729	16.2542	0.02586
																																								16.2653	-0.02728	16.2653	0.02585
																																								16.2763	-0.02727	16.2763	0.02583
																																								16.2873	-0.02726	16.2873	0.02582
																																								16.2983	-0.02724	16.2983	0.02581
																																								16.3093	-0.02723	16.3093	0.0258
																																								16.3203	-0.02722	16.3203	0.02579
																																								16.3313	-0.0272	16.3313	0.02578
																																								16.3423	-0.02719	16.3423	0.02577
																																								16.3533	-0.02718	16.3533	0.02575
																																								16.3644	-0.02717	16.3644	0.02574
																																								16.3754	-0.02715	16.3754	0.02573
																																								16.3864	-0.02714	16.3864	0.02572
																																								16.3974	-0.02713	16.3974	0.02571
																																								16.4084	-0.02712	16.4084	0.0257
																																								16.4194	-0.0271	16.4194	0.02569
																																								16.4304	-0.02709	16.4304	0.02567
																																								16.4414	-0.02708	16.4414	0.02566
																																								16.4524	-0.02707	16.4524	0.02565
																																								16.4635	-0.02705	16.4635	0.02564
																																								16.4745	-0.02704	16.4745	0.02563
																																								16.4855	-0.02703	16.4855	0.02562
																																								16.4965	-0.02701	16.4965	0.0256
																																								16.5075	-0.027	16.5075	0.02559
																																								16.5185	-0.02699	16.5185	0.02558
																																								16.5295	-0.02698	16.5295	0.02557
																																								16.5405	-0.02696	16.5405	0.02556
																																								16.5515	-0.02695	16.5515	0.02555
																																								16.5626	-0.02694	16.5626	0.02554
																																								16.5736	-0.02693	16.5736	0.02552
																																								16.5846	-0.02691	16.5846	0.02551
																																								16.5956	-0.0269	16.5956	0.0255
																																								16.6066	-0.02689	16.6066	0.02549
																																								16.6176	-0.02687	16.6176	0.02548
																																								16.6286	-0.02686	16.6286	0.02547
																																								16.6396	-0.02685	16.6396	0.02546
																																								16.6506	-0.02684	16.6506	0.02544
																																								16.6617	-0.02682	16.6617	0.02543
																																								16.6727	-0.02681	16.6727	0.02542
																																								16.6837	-0.0268	16.6837	0.02541
																																								16.6947	-0.02679	16.6947	0.0254
																																								16.7057	-0.02677	16.7057	0.02539
																																								16.7167	-0.02676	16.7167	0.02537
																																								16.7277	-0.02675	16.7277	0.02536
																																								16.7387	-0.02673	16.7387	0.02535
																																								16.7497	-0.02672	16.7497	0.02534
																																								16.7608	-0.02671	16.7608	0.02533
																																								16.7718	-0.0267	16.7718	0.02532
																																								16.7828	-0.02668	16.7828	0.02531
																																								16.7938	-0.02667	16.7938	0.02529
																																								16.8048	-0.02666	16.8048	0.02528
																																								16.8158	-0.02665	16.8158	0.02527
																																								16.8268	-0.02663	16.8268	0.02526
																																								16.8378	-0.02662	16.8378	0.02525
																																								16.8488	-0.02661	16.8488	0.02524
																																								16.8599	-0.02659	16.8599	0.02523
																																								16.8709	-0.02658	16.8709	0.02521
																																								16.8819	-0.02657	16.8819	0.0252
																																								16.8929	-0.02656	16.8929	0.02519
																																								16.9039	-0.02654	16.9039	0.02518
																																								16.9149	-0.02653	16.9149	0.02517
																																								16.9259	-0.02652	16.9259	0.02516
																																								16.9369	-0.02651	16.9369	0.02514
																																								16.9479	-0.02649	16.9479	0.02513
																																								16.959	-0.02648	16.959	0.02512
																																								16.97	-0.02647	16.97	0.02511
																																								16.981	-0.02646	16.981	0.0251
																																								16.992	-0.02644	16.992	0.02509
																																								17.003	-0.02643	17.003	0.02508
																																								17.014	-0.02642	17.014	0.02506
																																								17.025	-0.0264	17.025	0.02505
																																								17.036	-0.02639	17.036	0.02504
																																								17.047	-0.02638	17.047	0.02503
																																								17.0581	-0.02637	17.0581	0.02502
																																								17.0691	-0.02635	17.0691	0.02501
																																								17.0801	-0.02634	17.0801	0.025
																																								17.0911	-0.02633	17.0911	0.02498
																																								17.1021	-0.02632	17.1021	0.02497
																																								17.1131	-0.0263	17.1131	0.02496
																																								17.1241	-0.02629	17.1241	0.02495
																																								17.1351	-0.02628	17.1351	0.02494
																																								17.1461	-0.02626	17.1461	0.02493
																																								17.1572	-0.02625	17.1572	0.02491
																																								17.1682	-0.02624	17.1682	0.0249
																																								17.1792	-0.02623	17.1792	0.02489
																																								17.1902	-0.02621	17.1902	0.02488
																																								17.2012	-0.0262	17.2012	0.02487
																																								17.2122	-0.02619	17.2122	0.02486
																																								17.2232	-0.02618	17.2232	0.02485
																																								17.2342	-0.02616	17.2342	0.02483
																																								17.2452	-0.02615	17.2452	0.02482
																																								17.2563	-0.02614	17.2563	0.02481
																																								17.2673	-0.02612	17.2673	0.0248
																																								17.2783	-0.02611	17.2783	0.02479
																																								17.2893	-0.0261	17.2893	0.02478
																																								17.3003	-0.02609	17.3003	0.02477
																																								17.3113	-0.02607	17.3113	0.02475
																																								17.3223	-0.02606	17.3223	0.02474
																																								17.3333	-0.02605	17.3333	0.02473
																																								17.3443	-0.02604	17.3443	0.02472
																																								17.3554	-0.02602	17.3554	0.02471
																																								17.3664	-0.02601	17.3664	0.0247
																																								17.3774	-0.026	17.3774	0.02468
																																								17.3884	-0.02598	17.3884	0.02467
																																								17.3994	-0.02597	17.3994	0.02466
																																								17.4104	-0.02596	17.4104	0.02465
																																								17.4214	-0.02595	17.4214	0.02464
																																								17.4324	-0.02593	17.4324	0.02463
																																								17.4434	-0.02592	17.4434	0.02462
																																								17.4545	-0.02591	17.4545	0.0246
																																								17.4655	-0.0259	17.4655	0.02459
																																								17.4765	-0.02588	17.4765	0.02458
																																								17.4875	-0.02587	17.4875	0.02457
																																								17.4985	-0.02586	17.4985	0.02456
																																								17.5095	-0.02585	17.5095	0.02455
																																								17.5205	-0.02583	17.5205	0.02453
																																								17.5315	-0.02582	17.5315	0.02452
																																								17.5425	-0.02581	17.5425	0.02451
																																								17.5536	-0.02579	17.5536	0.0245
																																								17.5646	-0.02578	17.5646	0.02449
																																								17.5756	-0.02577	17.5756	0.02448
																																								17.5866	-0.02576	17.5866	0.02447
																																								17.5976	-0.02574	17.5976	0.02445
																																								17.6086	-0.02573	17.6086	0.02444
																																								17.6196	-0.02572	17.6196	0.02443
																																								17.6306	-0.02571	17.6306	0.02442
																																								17.6416	-0.02569	17.6416	0.02441
																																								17.6527	-0.02568	17.6527	0.0244
																																								17.6637	-0.02567	17.6637	0.02439
																																								17.6747	-0.02565	17.6747	0.02437
																																								17.6857	-0.02564	17.6857	0.02436
																																								17.6967	-0.02563	17.6967	0.02435
																																								17.7077	-0.02562	17.7077	0.02434
																																								17.7187	-0.0256	17.7187	0.02433
																																								17.7297	-0.02559	17.7297	0.02432
																																								17.7407	-0.02558	17.7407	0.0243
																																								17.7518	-0.02557	17.7518	0.02429
																																								17.7628	-0.02555	17.7628	0.02428
																																								17.7738	-0.02554	17.7738	0.02427
																																								17.7848	-0.02553	17.7848	0.02426
																																								17.7958	-0.02551	17.7958	0.02425
																																								17.8068	-0.0255	17.8068	0.02424
																																								17.8178	-0.02549	17.8178	0.02422
																																								17.8288	-0.02548	17.8288	0.02421
																																								17.8398	-0.02546	17.8398	0.0242
																																								17.8509	-0.02545	17.8509	0.02419
																																								17.8619	-0.02544	17.8619	0.02418
																																								17.8729	-0.02543	17.8729	0.02417
																																								17.8839	-0.02541	17.8839	0.02416
																																								17.8949	-0.0254	17.8949	0.02414
																																								17.9059	-0.02539	17.9059	0.02413
																																								17.9169	-0.02537	17.9169	0.02412
																																								17.9279	-0.02536	17.9279	0.02411
																																								17.9389	-0.02535	17.9389	0.0241
																																								17.95	-0.02534	17.95	0.02409
																																								17.961	-0.02532	17.961	0.02407
																																								17.972	-0.02531	17.972	0.02406
																																								17.983	-0.0253	17.983	0.02405
																																								17.994	-0.02529	17.994	0.02404
																																								18.005	-0.02527	18.005	0.02403
																																								18.016	-0.02526	18.016	0.02402
																																								18.027	-0.02525	18.027	0.02401
																																								18.038	-0.02524	18.038	0.02399
																																								18.0491	-0.02522	18.0491	0.02398
																																								18.0601	-0.02521	18.0601	0.02397
																																								18.0711	-0.0252	18.0711	0.02396
																																								18.0821	-0.02518	18.0821	0.02395
																																								18.0931	-0.02517	18.0931	0.02394
																																								18.1041	-0.02516	18.1041	0.02393
																																								18.1151	-0.02515	18.1151	0.02391
																																								18.1261	-0.02513	18.1261	0.0239
																																								18.1371	-0.02512	18.1371	0.02389
																																								18.1482	-0.02511	18.1482	0.02388
																																								18.1592	-0.0251	18.1592	0.02387
																																								18.1702	-0.02508	18.1702	0.02386
																																								18.1812	-0.02507	18.1812	0.02384
																																								18.1922	-0.02506	18.1922	0.02383
																																								18.2032	-0.02504	18.2032	0.02382
																																								18.2142	-0.02503	18.2142	0.02381
																																								18.2252	-0.02502	18.2252	0.0238
																																								18.2362	-0.02501	18.2362	0.02379
																																								18.2473	-0.02499	18.2473	0.02378
																																								18.2583	-0.02498	18.2583	0.02376
																																								18.2693	-0.02497	18.2693	0.02375
																																								18.2803	-0.02496	18.2803	0.02374
																																								18.2913	-0.02494	18.2913	0.02373
																																								18.3023	-0.02493	18.3023	0.02372
																																								18.3133	-0.02492	18.3133	0.02371
																																								18.3243	-0.0249	18.3243	0.0237
																																								18.3353	-0.02489	18.3353	0.02368
																																								18.3464	-0.02488	18.3464	0.02367
																																								18.3574	-0.02487	18.3574	0.02366
																																								18.3684	-0.02485	18.3684	0.02365
																																								18.3794	-0.02484	18.3794	0.02364
																																								18.3904	-0.02483	18.3904	0.02363
																																								18.4014	-0.02482	18.4014	0.02361
																																								18.4124	-0.0248	18.4124	0.0236
																																								18.4234	-0.02479	18.4234	0.02359
																																								18.4344	-0.02478	18.4344	0.02358
																																								18.4455	-0.02476	18.4455	0.02357
																																								18.4565	-0.02475	18.4565	0.02356
																																								18.4675	-0.02474	18.4675	0.02355
																																								18.4785	-0.02473	18.4785	0.02353
																																								18.4895	-0.02471	18.4895	0.02352
																																								18.5005	-0.0247	18.5005	0.02351
																																								18.5115	-0.02469	18.5115	0.0235
																																								18.5225	-0.02468	18.5225	0.02349
																																								18.5335	-0.02466	18.5335	0.02348
																																								18.5445	-0.02465	18.5445	0.02347
																																								18.5556	-0.02464	18.5556	0.02345
																																								18.5666	-0.02463	18.5666	0.02344
																																								18.5776	-0.02461	18.5776	0.02343
																																								18.5886	-0.0246	18.5886	0.02342
																																								18.5996	-0.02459	18.5996	0.02341
																																								18.6106	-0.02457	18.6106	0.0234
																																								18.6216	-0.02456	18.6216	0.02338
																																								18.6326	-0.02455	18.6326	0.02337
																																								18.6436	-0.02454	18.6436	0.02336
																																								18.6547	-0.02452	18.6547	0.02335
																																								18.6657	-0.02451	18.6657	0.02334
																																								18.6767	-0.0245	18.6767	0.02333
																																								18.6877	-0.02449	18.6877	0.02332
																																								18.6987	-0.02447	18.6987	0.0233
																																								18.7097	-0.02446	18.7097	0.02329
																																								18.7207	-0.02445	18.7207	0.02328
																																								18.7317	-0.02443	18.7317	0.02327
																																								18.7427	-0.02442	18.7427	0.02326
																																								18.7538	-0.02441	18.7538	0.02325
																																								18.7648	-0.0244	18.7648	0.02324
																																								18.7758	-0.02438	18.7758	0.02322
																																								18.7868	-0.02437	18.7868	0.02321
																																								18.7978	-0.02436	18.7978	0.0232
																																								18.8088	-0.02435	18.8088	0.02319
																																								18.8198	-0.02433	18.8198	0.02318
																																								18.8308	-0.02432	18.8308	0.02317
																																								18.8418	-0.02431	18.8418	0.02315
																																								18.8529	-0.02429	18.8529	0.02314
																																								18.8639	-0.02428	18.8639	0.02313
																																								18.8749	-0.02427	18.8749	0.02312
																																								18.8859	-0.02426	18.8859	0.02311
																																								18.8969	-0.02424	18.8969	0.0231
																																								18.9079	-0.02423	18.9079	0.02309
																																								18.9189	-0.02422	18.9189	0.02307
																																								18.9299	-0.02421	18.9299	0.02306
																																								18.9409	-0.02419	18.9409	0.02305
																																								18.952	-0.02418	18.952	0.02304
																																								18.963	-0.02417	18.963	0.02303
																																								18.974	-0.02415	18.974	0.02302
																																								18.985	-0.02414	18.985	0.02301
																																								18.996	-0.02413	18.996	0.02299
																																								19.007	-0.02412	19.007	0.02298
																																								19.018	-0.0241	19.018	0.02297
																																								19.029	-0.02409	19.029	0.02296
																																								19.04	-0.02408	19.04	0.02295
																																								19.0511	-0.02407	19.0511	0.02294
																																								19.0621	-0.02405	19.0621	0.02292
																																								19.0731	-0.02404	19.0731	0.02291
																																								19.0841	-0.02403	19.0841	0.0229
																																								19.0951	-0.02402	19.0951	0.02289
																																								19.1061	-0.024	19.1061	0.02288
																																								19.1171	-0.02399	19.1171	0.02287
																																								19.1281	-0.02398	19.1281	0.02286
																																								19.1391	-0.02396	19.1391	0.02284
																																								19.1502	-0.02395	19.1502	0.02283
																																								19.1612	-0.02394	19.1612	0.02282
																																								19.1722	-0.02393	19.1722	0.02281
																																								19.1832	-0.02391	19.1832	0.0228
																																								19.1942	-0.0239	19.1942	0.02279
																																								19.2052	-0.02389	19.2052	0.02278
																																								19.2162	-0.02388	19.2162	0.02276
																																								19.2272	-0.02386	19.2272	0.02275
																																								19.2382	-0.02385	19.2382	0.02274
																																								19.2492	-0.02384	19.2492	0.02273
																																								19.2603	-0.02382	19.2603	0.02272
																																								19.2713	-0.02381	19.2713	0.02271
																																								19.2823	-0.0238	19.2823	0.02269
																																								19.2933	-0.02379	19.2933	0.02268
																																								19.3043	-0.02377	19.3043	0.02267
																																								19.3153	-0.02376	19.3153	0.02266
																																								19.3263	-0.02375	19.3263	0.02265
																																								19.3373	-0.02374	19.3373	0.02264
																																								19.3483	-0.02372	19.3483	0.02263
																																								19.3594	-0.02371	19.3594	0.02261
																																								19.3704	-0.0237	19.3704	0.0226
																																								19.3814	-0.02368	19.3814	0.02259
																																								19.3924	-0.02367	19.3924	0.02258
																																								19.4034	-0.02366	19.4034	0.02257
																																								19.4144	-0.02365	19.4144	0.02256
																																								19.4254	-0.02363	19.4254	0.02254
																																								19.4364	-0.02362	19.4364	0.02253
																																								19.4474	-0.02361	19.4474	0.02252
																																								19.4585	-0.0236	19.4585	0.02251
																																								19.4695	-0.02358	19.4695	0.0225
																																								19.4805	-0.02357	19.4805	0.02249
																																								19.4915	-0.02356	19.4915	0.02248
																																								19.5025	-0.02354	19.5025	0.02246
																																								19.5135	-0.02353	19.5135	0.02245
																																								19.5245	-0.02352	19.5245	0.02244
																																								19.5355	-0.02351	19.5355	0.02243
																																								19.5465	-0.02349	19.5465	0.02242
																																								19.5576	-0.02348	19.5576	0.02241
																																								19.5686	-0.02347	19.5686	0.0224
																																								19.5796	-0.02346	19.5796	0.02238
																																								19.5906	-0.02344	19.5906	0.02237
																																								19.6016	-0.02343	19.6016	0.02236
																																								19.6126	-0.02342	19.6126	0.02235
																																								19.6236	-0.02341	19.6236	0.02234
																																								19.6346	-0.02339	19.6346	0.02233
																																								19.6456	-0.02338	19.6456	0.02231
																																								19.6567	-0.02337	19.6567	0.0223
																																								19.6677	-0.02335	19.6677	0.02229
																																								19.6787	-0.02334	19.6787	0.02228
																																								19.6897	-0.02333	19.6897	0.02227
																																								19.7007	-0.02332	19.7007	0.02226
																																								19.7117	-0.0233	19.7117	0.02225
																																								19.7227	-0.02329	19.7227	0.02223
																																								19.7337	-0.02328	19.7337	0.02222
																																								19.7447	-0.02327	19.7447	0.02221
																																								19.7558	-0.02325	19.7558	0.0222
																																								19.7668	-0.02324	19.7668	0.02219
																																								19.7778	-0.02323	19.7778	0.02218
																																								19.7888	-0.02321	19.7888	0.02217
																																								19.7998	-0.0232	19.7998	0.02215
																																								19.8108	-0.02319	19.8108	0.02214
																																								19.8218	-0.02318	19.8218	0.02213
																																								19.8328	-0.02316	19.8328	0.02212
																																								19.8438	-0.02315	19.8438	0.02211
																																								19.8548	-0.02314	19.8548	0.0221
																																								19.8659	-0.02313	19.8659	0.02208
																																								19.8769	-0.02311	19.8769	0.02207
																																								19.8879	-0.0231	19.8879	0.02206
																																								19.8989	-0.02309	19.8989	0.02205
																																								19.9099	-0.02307	19.9099	0.02204
																																								19.9209	-0.02306	19.9209	0.02203
																																								19.9319	-0.02305	19.9319	0.02202
																																								19.9429	-0.02304	19.9429	0.022
																																								19.9539	-0.02302	19.9539	0.02199
																																								19.965	-0.02301	19.965	0.02198
																																								19.976	-0.023	19.976	0.02197
																																								19.987	-0.02299	19.987	0.02196
																																								19.998	-0.02297	19.998	0.02195
																																								20.009	-0.02296	20.009	0.02194
																																								20.02	-0.02295	20.02	0.02192
																																								20.031	-0.02293	20.031	0.02191
																																								20.042	-0.02292	20.042	0.0219
																																								20.053	-0.02291	20.053	0.02189
																																								20.0641	-0.0229	20.0641	0.02188
																																								20.0751	-0.02288	20.0751	0.02187
																																								20.0861	-0.02287	20.0861	0.02185
																																								20.0971	-0.02286	20.0971	0.02184
																																								20.1081	-0.02285	20.1081	0.02183
																																								20.1191	-0.02283	20.1191	0.02182
																																								20.1301	-0.02282	20.1301	0.02181
																																								20.1411	-0.02281	20.1411	0.0218
																																								20.1521	-0.0228	20.1521	0.02179
																																								20.1632	-0.02278	20.1632	0.02177
																																								20.1742	-0.02277	20.1742	0.02176
																																								20.1852	-0.02276	20.1852	0.02175
																																								20.1962	-0.02274	20.1962	0.02174
																																								20.2072	-0.02273	20.2072	0.02173
																																								20.2182	-0.02272	20.2182	0.02172
																																								20.2292	-0.02271	20.2292	0.02171
																																								20.2402	-0.02269	20.2402	0.02169
																																								20.2512	-0.02268	20.2512	0.02168
																																								20.2623	-0.02267	20.2623	0.02167
																																								20.2733	-0.02266	20.2733	0.02166
																																								20.2843	-0.02264	20.2843	0.02165
																																								20.2953	-0.02263	20.2953	0.02164
																																								20.3063	-0.02262	20.3063	0.02162
																																								20.3173	-0.0226	20.3173	0.02161
																																								20.3283	-0.02259	20.3283	0.0216
																																								20.3393	-0.02258	20.3393	0.02159
																																								20.3503	-0.02257	20.3503	0.02158
																																								20.3614	-0.02255	20.3614	0.02157
																																								20.3724	-0.02254	20.3724	0.02156
																																								20.3834	-0.02253	20.3834	0.02154
																																								20.3944	-0.02252	20.3944	0.02153
																																								20.4054	-0.0225	20.4054	0.02152
																																								20.4164	-0.02249	20.4164	0.02151
																																								20.4274	-0.02248	20.4274	0.0215
																																								20.4384	-0.02246	20.4384	0.02149
																																								20.4494	-0.02245	20.4494	0.02148
																																								20.4605	-0.02244	20.4605	0.02146
																																								20.4715	-0.02243	20.4715	0.02145
																																								20.4825	-0.02241	20.4825	0.02144
																																								20.4935	-0.0224	20.4935	0.02143
																																								20.5045	-0.02239	20.5045	0.02142
																																								20.5155	-0.02238	20.5155	0.02141
																																								20.5265	-0.02236	20.5265	0.02139
																																								20.5375	-0.02235	20.5375	0.02138
																																								20.5485	-0.02234	20.5485	0.02137
																																								20.5596	-0.02232	20.5596	0.02136
																																								20.5706	-0.02231	20.5706	0.02135
																																								20.5816	-0.0223	20.5816	0.02134
																																								20.5926	-0.02229	20.5926	0.02133
																																								20.6036	-0.02227	20.6036	0.02131
																																								20.6146	-0.02226	20.6146	0.0213
																																								20.6256	-0.02225	20.6256	0.02129
																																								20.6366	-0.02224	20.6366	0.02128
																																								20.6476	-0.02222	20.6476	0.02127
																																								20.6587	-0.02221	20.6587	0.02126
																																								20.6697	-0.0222	20.6697	0.02125
																																								20.6807	-0.02219	20.6807	0.02123
																																								20.6917	-0.02217	20.6917	0.02122
																																								20.7027	-0.02216	20.7027	0.02121
																																								20.7137	-0.02215	20.7137	0.0212
																																								20.7247	-0.02213	20.7247	0.02119
																																								20.7357	-0.02212	20.7357	0.02118
																																								20.7467	-0.02211	20.7467	0.02116
																																								20.7578	-0.0221	20.7578	0.02115
																																								20.7688	-0.02208	20.7688	0.02114
																																								20.7798	-0.02207	20.7798	0.02113
																																								20.7908	-0.02206	20.7908	0.02112
																																								20.8018	-0.02205	20.8018	0.02111
																																								20.8128	-0.02203	20.8128	0.0211
																																								20.8238	-0.02202	20.8238	0.02108
																																								20.8348	-0.02201	20.8348	0.02107
																																								20.8458	-0.02199	20.8458	0.02106
																																								20.8569	-0.02198	20.8569	0.02105
																																								20.8679	-0.02197	20.8679	0.02104
																																								20.8789	-0.02196	20.8789	0.02103
																																								20.8899	-0.02194	20.8899	0.02102
																																								20.9009	-0.02193	20.9009	0.021
																																								20.9119	-0.02192	20.9119	0.02099
																																								20.9229	-0.02191	20.9229	0.02098
																																								20.9339	-0.02189	20.9339	0.02097
																																								20.9449	-0.02188	20.9449	0.02096
																																								20.956	-0.02187	20.956	0.02095
																																								20.967	-0.02185	20.967	0.02093
																																								20.978	-0.02184	20.978	0.02092
																																								20.989	-0.02183	20.989	0.02091
																																								21	-0.02182	21	0.0209
[truncated: 6 more columns]

## Sheet: Fig. S2
Fig. S2a								Fig. S2b
Wavelength	R1	R2	R3	R4	R5			Thickness of hBN(layers)	Contrast	Contrast	error
480.142	-0.30703	-0.31046	-0.31355	-0.30916	-0.31328			0	0	--	--
480.484	-0.30823	-0.31167	-0.31369	-0.31033	-0.31301			0.31531	-0.00135	--	--
480.826	-0.30927	-0.31307	-0.31448	-0.31296	-0.31432			0.72911	-0.01887	--	--
481.167	-0.31018	-0.31318	-0.31609	-0.31349	-0.31544			1.48519	-0.0682	--	--
481.509	-0.31106	-0.31511	-0.31731	-0.31419	-0.31718			1.96029	-0.09893	--	--
481.851	-0.31286	-0.31544	-0.31851	-0.31406	-0.31779			2.46605	-0.12319	--	--
482.193	-0.31329	-0.31624	-0.31882	-0.3146	-0.31836			2.94115	-0.15878	--	--
482.535	-0.31438	-0.3167	-0.31931	-0.31432	-0.31846			3.31919	-0.18385	--	--
482.877	-0.31531	-0.31724	-0.31932	-0.31495	-0.31747			3.60527	-0.20892	--	--
483.219	-0.31746	-0.31887	-0.32117	-0.31515	-0.31811			3.89136	-0.22833	--	--
483.561	-0.31749	-0.31999	-0.32189	-0.31498	-0.31891			4.30005	-0.25906	--	--
483.903	-0.31875	-0.31975	-0.32205	-0.31564	-0.31942			4.8058	-0.29869	--	--
484.245	-0.31969	-0.31981	-0.32171	-0.31471	-0.31974			5.28091	-0.33346	--	--
484.587	-0.32101	-0.32201	-0.32338	-0.31683	-0.32163			5.78666	-0.3739	--	--
484.929	-0.32246	-0.32311	-0.32456	-0.3184	-0.3217			6.26176	-0.41353	--	--
485.271	-0.32576	-0.32594	-0.32651	-0.32142	-0.32387			6.67045	-0.44426	--	--
485.613	-0.3274	-0.32749	-0.32786	-0.32222	-0.32545			7.08425	-0.47904	--	--
485.955	-0.32904	-0.32795	-0.32978	-0.32353	-0.32556			7.55936	-0.51866	--	--
486.297	-0.33186	-0.32966	-0.33161	-0.326	-0.32726			8.09576	-0.5591	--	--
486.639	-0.33477	-0.33172	-0.33478	-0.32847	-0.32785			8.50445	-0.59388	--	--
486.981	-0.33618	-0.33334	-0.33744	-0.33045	-0.32897			9.23499	-0.65372	--	--
487.323	-0.33784	-0.33526	-0.33925	-0.33183	-0.33046			9.80205	-0.70386	-0.69863	0.00247
487.665	-0.33975	-0.33692	-0.34201	-0.3336	-0.33327			10.3742	-0.75401	--	--
488.007	-0.3422	-0.3405	-0.3453	-0.33493	-0.33715			10.9719	-0.80415	--	--
488.349	-0.34497	-0.34269	-0.34833	-0.33653	-0.33919			11.447	-0.84458	--	--
488.691	-0.3473	-0.34467	-0.34937	-0.33812	-0.34032			12.0498	-0.89392	--	--
489.034	-0.35031	-0.34854	-0.35328	-0.34168	-0.34449			12.8366	-0.96428	--	--
489.376	-0.35415	-0.35109	-0.35636	-0.34381	-0.34536			13.7255	-1.03464	--	--
489.718	-0.35762	-0.35276	-0.35962	-0.34632	-0.34828			14.4509	-1.09448	--	--
490.06	-0.36001	-0.35489	-0.36107	-0.34866	-0.35107			15.2734	-1.16484	--	--
490.402	-0.36259	-0.35647	-0.36352	-0.35189	-0.35413			15.8098	-1.20932	--	--
490.744	-0.36719	-0.35861	-0.36694	-0.35428	-0.35803			16.2542	-1.24491	--	--
491.086	-0.37071	-0.36263	-0.37015	-0.35878	-0.36235			16.949	-1.30475	--	--
491.428	-0.3735	-0.36653	-0.37336	-0.36192	-0.36665			17.3577	-1.33953	--	--
491.77	-0.37728	-0.37026	-0.37661	-0.36617	-0.37164			17.8328	-1.37431	--	--
492.112	-0.37999	-0.37425	-0.37902	-0.37016	-0.37696			18.2466	-1.40989	--	--
492.454	-0.38537	-0.37868	-0.38196	-0.37616	-0.38262			18.8801	-1.46003	--	--
492.797	-0.3906	-0.38356	-0.38715	-0.38203	-0.38816			19.4472	-1.50451	--	--
493.139	-0.39476	-0.38748	-0.39021	-0.38716	-0.39092			20.1113	-1.55465	--	--
493.481	-0.39884	-0.39223	-0.39368	-0.39312	-0.39579			20.6477	-1.59509	--	--
493.823	-0.40408	-0.39627	-0.39922	-0.39786	-0.40027			21.1841	-1.63472	--	--
494.165	-0.40784	-0.39984	-0.40262	-0.40276	-0.40551			21.7563	-1.67516	--	--
494.507	-0.41247	-0.40434	-0.40713	-0.40884	-0.41095			22.3897	-1.71964	--	--
494.849	-0.41778	-0.40997	-0.41208	-0.41482	-0.41686			22.9568	-1.76007	--	--
495.192	-0.42336	-0.41579	-0.41747	-0.42085	-0.42246			23.4932	-1.7997	--	--
495.534	-0.42927	-0.42134	-0.42395	-0.42679	-0.42782			24.0654	-1.84014	--	--
495.876	-0.43501	-0.42899	-0.42978	-0.43441	-0.43546			24.5711	-1.87491	--	--
496.218	-0.44069	-0.43437	-0.43529	-0.44105	-0.44164			25.1382	-1.9105	--	--
496.56	-0.44707	-0.44061	-0.44058	-0.44841	-0.44774			25.6133	-1.94527	--	--
496.902	-0.45269	-0.44699	-0.44802	-0.4551	-0.45361			26.0884	-1.9752	--	--
497.245	-0.45668	-0.45234	-0.45159	-0.45933	-0.45891			26.3694	-1.99056	--	--
497.587	-0.46231	-0.45759	-0.45678	-0.46482	-0.46369
497.929	-0.46785	-0.46445	-0.46336	-0.47178	-0.46956
498.271	-0.47386	-0.47138	-0.46951	-0.47789	-0.47569
498.613	-0.47941	-0.47631	-0.47581	-0.48232	-0.48003
498.956	-0.48483	-0.48252	-0.48202	-0.48767	-0.48579
499.298	-0.48708	-0.48585	-0.48537	-0.48995	-0.48935
499.64	-0.49125	-0.49008	-0.49053	-0.49488	-0.49368
499.982	-0.49675	-0.49599	-0.49659	-0.50077	-0.49893
500.325	-0.50105	-0.50095	-0.50197	-0.50439	-0.50461
500.667	-0.50562	-0.50656	-0.50774	-0.5095	-0.51147
501.009	-0.51178	-0.51432	-0.51421	-0.5156	-0.51795
501.351	-0.51817	-0.52074	-0.52014	-0.52125	-0.5237
501.694	-0.52216	-0.52563	-0.52433	-0.52507	-0.52705
502.036	-0.52808	-0.53021	-0.52962	-0.52993	-0.53093
502.378	-0.53458	-0.53717	-0.53465	-0.53562	-0.53631
502.72	-0.54087	-0.54441	-0.54147	-0.54206	-0.54319
503.063	-0.54715	-0.54976	-0.54737	-0.54665	-0.5467
503.405	-0.55181	-0.55519	-0.55287	-0.5507	-0.55385
503.747	-0.55659	-0.56068	-0.55757	-0.55573	-0.55915
504.09	-0.56219	-0.56633	-0.56362	-0.56084	-0.56469
504.432	-0.56676	-0.5728	-0.56976	-0.56483	-0.57044
504.774	-0.57139	-0.58068	-0.57651	-0.57206	-0.57778
505.116	-0.57699	-0.58652	-0.58361	-0.57836	-0.5843
505.459	-0.58402	-0.5925	-0.59006	-0.58547	-0.59037
505.801	-0.58833	-0.59668	-0.59495	-0.59129	-0.59487
506.143	-0.59624	-0.6034	-0.60164	-0.59982	-0.60099
506.486	-0.60125	-0.60722	-0.60822	-0.60633	-0.60616
506.828	-0.60752	-0.6121	-0.61382	-0.61244	-0.61063
507.17	-0.61137	-0.61529	-0.6167	-0.61721	-0.61548
507.513	-0.61677	-0.62067	-0.62192	-0.62238	-0.62008
507.855	-0.62104	-0.62524	-0.62414	-0.627	-0.62339
508.197	-0.62831	-0.63247	-0.63056	-0.63462	-0.6286
508.54	-0.63411	-0.63883	-0.6358	-0.64139	-0.63497
508.882	-0.64011	-0.64246	-0.64061	-0.6455	-0.63787
509.225	-0.64366	-0.64722	-0.64363	-0.65012	-0.64187
509.567	-0.64693	-0.65113	-0.64619	-0.65462	-0.64506
509.909	-0.64961	-0.65429	-0.64885	-0.65764	-0.64732
510.252	-0.65222	-0.65627	-0.65063	-0.66002	-0.64916
510.594	-0.65603	-0.66015	-0.65435	-0.66427	-0.65317
510.936	-0.65927	-0.66234	-0.65661	-0.66683	-0.65625
511.279	-0.66187	-0.66461	-0.66067	-0.67012	-0.65817
511.621	-0.66595	-0.66829	-0.66473	-0.67406	-0.66234
511.964	-0.6676	-0.66891	-0.66616	-0.67396	-0.66449
512.306	-0.67111	-0.67096	-0.66967	-0.67681	-0.668
512.648	-0.67352	-0.67314	-0.67031	-0.67835	-0.67058
512.991	-0.67392	-0.67366	-0.67098	-0.67933	-0.67214
513.333	-0.67767	-0.67741	-0.67433	-0.68318	-0.67645
513.676	-0.68167	-0.6809	-0.67743	-0.68511	-0.68014
514.018	-0.68344	-0.68246	-0.67899	-0.68573	-0.68266
514.361	-0.68743	-0.68716	-0.68268	-0.68901	-0.68575
514.703	-0.68983	-0.69045	-0.68491	-0.69159	-0.68747
515.045	-0.6936	-0.69319	-0.6877	-0.69334	-0.69024
515.388	-0.69419	-0.69363	-0.68799	-0.6932	-0.69035
515.73	-0.69605	-0.69575	-0.69011	-0.6939	-0.69288
516.073	-0.69878	-0.69864	-0.69208	-0.69544	-0.6955
516.415	-0.69818	-0.69978	-0.69429	-0.69561	-0.69755
516.758	-0.69888	-0.69986	-0.69474	-0.69549	-0.69835
517.1	-0.69937	-0.70095	-0.69599	-0.69601	-0.7008
517.443	-0.69871	-0.7011	-0.6975	-0.6969	-0.70111
517.785	-0.6997	-0.70141	-0.70006	-0.69697	-0.70214
518.128	-0.70072	-0.70308	-0.70203	-0.69848	-0.70318
518.47	-0.70252	-0.70421	-0.70466	-0.70085	-0.70452
518.813	-0.70214	-0.70219	-0.70461	-0.7001	-0.70399
519.155	-0.70211	-0.70246	-0.70464	-0.7	-0.70451
519.498	-0.69981	-0.70073	-0.70419	-0.69928	-0.70406
519.84	-0.69997	-0.7	-0.70416	-0.70046	-0.70416
520.183	-0.69808	-0.69794	-0.70307	-0.6991	-0.70392
520.525	-0.69711	-0.69849	-0.70227	-0.69718	-0.70301
520.868	-0.69351	-0.6959	-0.69958	-0.69521	-0.70049
521.21	-0.6941	-0.69667	-0.70001	-0.69489	-0.69973
521.553	-0.69373	-0.69605	-0.6993	-0.69361	-0.69849
521.895	-0.69299	-0.6944	-0.69892	-0.69336	-0.69755
522.238	-0.6911	-0.69223	-0.69645	-0.69154	-0.69604
522.58	-0.68874	-0.68855	-0.69342	-0.68853	-0.69201
522.923	-0.6868	-0.68852	-0.6918	-0.68647	-0.69178
523.265	-0.68497	-0.68645	-0.69066	-0.68491	-0.68979
523.608	-0.68395	-0.6851	-0.68861	-0.68341	-0.68832
523.95	-0.68298	-0.68322	-0.68754	-0.68366	-0.68731
524.293	-0.68181	-0.68216	-0.68694	-0.68326	-0.68649
524.636	-0.67722	-0.67757	-0.68377	-0.67777	-0.6809
524.978	-0.67433	-0.67469	-0.68101	-0.67505	-0.67833
525.321	-0.67287	-0.67306	-0.67934	-0.67373	-0.67747
525.663	-0.66974	-0.66876	-0.67502	-0.67004	-0.67383
526.006	-0.66781	-0.66721	-0.67232	-0.66733	-0.67118
526.348	-0.66527	-0.66527	-0.66871	-0.66415	-0.66821
526.691	-0.66103	-0.66193	-0.66584	-0.66156	-0.66364
527.034	-0.65918	-0.65929	-0.66244	-0.65961	-0.66082
527.376	-0.6569	-0.65623	-0.65865	-0.65654	-0.65753
527.719	-0.6531	-0.65162	-0.65477	-0.65424	-0.65329
528.061	-0.65057	-0.64967	-0.65094	-0.6519	-0.64987
528.404	-0.6465	-0.6452	-0.64683	-0.64869	-0.64571
528.747	-0.644	-0.64257	-0.64366	-0.6463	-0.64291
529.089	-0.64017	-0.63837	-0.63904	-0.64259	-0.63895
529.432	-0.63603	-0.63464	-0.6345	-0.63801	-0.63532
529.774	-0.63158	-0.62985	-0.62921	-0.63349	-0.63096
530.117	-0.62659	-0.62573	-0.6245	-0.62929	-0.62687
530.46	-0.62327	-0.62159	-0.61971	-0.62526	-0.62184
530.802	-0.61758	-0.6159	-0.6148	-0.62082	-0.61584
531.145	-0.61237	-0.61049	-0.61075	-0.61628	-0.61091
531.487	-0.60763	-0.60681	-0.60588	-0.61058	-0.60518
531.83	-0.60272	-0.60337	-0.60106	-0.60607	-0.59998
532.173	-0.59703	-0.59778	-0.59654	-0.60061	-0.59562
532.515	-0.5923	-0.59269	-0.59179	-0.59623	-0.59206
532.858	-0.58579	-0.58651	-0.58546	-0.59001	-0.58682
533.201	-0.57997	-0.58056	-0.58042	-0.58511	-0.5817
533.543	-0.57535	-0.57612	-0.57555	-0.58069	-0.57676
533.886	-0.57108	-0.57206	-0.57127	-0.57433	-0.57233
534.229	-0.56525	-0.56623	-0.56596	-0.56752	-0.56618
534.571	-0.55951	-0.56045	-0.55982	-0.56091	-0.5604
534.914	-0.55609	-0.55667	-0.55587	-0.55735	-0.55645
535.256	-0.55	-0.5499	-0.55	-0.55117	-0.55073
535.599	-0.54459	-0.54352	-0.54439	-0.54534	-0.54514
535.942	-0.53881	-0.53829	-0.53797	-0.53901	-0.53968
536.284	-0.53372	-0.533	-0.53323	-0.53347	-0.53447
536.627	-0.52836	-0.52796	-0.52803	-0.52757	-0.52939
536.97	-0.5211	-0.52119	-0.52095	-0.5216	-0.52186
537.312	-0.51641	-0.51587	-0.51538	-0.51664	-0.51613
537.655	-0.50973	-0.50875	-0.51031	-0.5102	-0.51016
537.998	-0.50284	-0.50226	-0.50347	-0.50308	-0.50306
538.34	-0.49602	-0.49502	-0.4968	-0.49524	-0.49541
538.683	-0.49129	-0.48996	-0.49147	-0.4907	-0.49155
539.026	-0.48472	-0.48435	-0.48556	-0.48483	-0.48522
539.369	-0.47861	-0.47862	-0.47966	-0.47864	-0.47843
539.711	-0.47306	-0.47298	-0.47434	-0.47343	-0.47288
540.054	-0.46618	-0.46622	-0.46725	-0.4679	-0.46581
540.397	-0.45943	-0.45934	-0.46056	-0.46182	-0.45869
540.739	-0.45381	-0.45246	-0.45389	-0.45583	-0.45259
541.082	-0.44756	-0.44567	-0.44696	-0.44995	-0.44636
541.425	-0.44187	-0.43951	-0.4421	-0.44472	-0.44057
541.767	-0.43747	-0.43541	-0.43732	-0.43976	-0.43547
542.11	-0.43226	-0.43018	-0.43194	-0.43436	-0.43089
542.453	-0.42638	-0.42461	-0.42548	-0.42839	-0.42464
542.796	-0.41917	-0.41734	-0.41802	-0.41994	-0.4171
543.138	-0.4119	-0.41068	-0.41065	-0.41295	-0.40969
543.481	-0.40645	-0.40462	-0.40473	-0.4067	-0.40396
543.824	-0.40054	-0.39897	-0.39856	-0.40129	-0.39762
544.166	-0.39414	-0.39283	-0.39232	-0.39544	-0.39116
544.509	-0.38721	-0.38509	-0.38492	-0.38813	-0.38368
544.852	-0.38069	-0.37955	-0.37853	-0.38156	-0.37686
545.195	-0.37383	-0.3733	-0.37173	-0.37423	-0.36977
545.537	-0.36737	-0.36562	-0.36486	-0.36764	-0.36272
545.88	-0.35979	-0.35815	-0.35744	-0.36061	-0.35642
546.223	-0.35226	-0.35066	-0.3491	-0.35343	-0.34888
546.565	-0.34421	-0.34346	-0.34124	-0.34579	-0.34148
546.908	-0.338	-0.33749	-0.33497	-0.339	-0.33463
547.251	-0.33098	-0.33019	-0.32837	-0.33069	-0.32732
547.594	-0.32432	-0.32275	-0.32114	-0.32307	-0.32018
547.936	-0.31592	-0.31502	-0.31329	-0.3158	-0.3125
548.279	-0.30869	-0.30893	-0.30669	-0.30894	-0.3056
548.622	-0.30191	-0.30148	-0.29951	-0.30278	-0.29807
548.965	-0.29348	-0.29265	-0.29128	-0.29327	-0.28994
549.307	-0.28606	-0.28512	-0.28403	-0.28517	-0.28246
549.65	-0.27847	-0.27822	-0.27623	-0.27746	-0.27516
549.993	-0.27112	-0.27076	-0.27001	-0.27097	-0.26837
550.336	-0.26352	-0.26307	-0.26208	-0.26352	-0.26092
550.678	-0.25567	-0.25529	-0.25501	-0.25581	-0.25346
551.021	-0.2489	-0.24753	-0.24917	-0.24901	-0.24672
551.364	-0.24155	-0.24014	-0.24254	-0.2405	-0.24002
551.707	-0.23429	-0.23345	-0.23565	-0.23364	-0.23368
552.049	-0.2273	-0.22573	-0.22915	-0.22636	-0.22665
552.392	-0.22023	-0.21833	-0.22279	-0.21987	-0.22002
552.735	-0.21327	-0.21189	-0.21691	-0.21375	-0.21362
553.077	-0.20716	-0.20476	-0.21098	-0.20734	-0.20703
553.42	-0.20056	-0.19713	-0.20325	-0.20021	-0.20052
553.763	-0.1926	-0.18978	-0.19587	-0.19286	-0.19341
554.106	-0.18662	-0.18302	-0.18971	-0.18633	-0.1874
554.449	-0.18031	-0.17647	-0.18374	-0.18022	-0.18154
554.791	-0.17412	-0.17134	-0.17815	-0.17471	-0.17652
555.134	-0.16864	-0.1656	-0.17322	-0.16918	-0.171
555.477	-0.16197	-0.15917	-0.16612	-0.16242	-0.16405
555.82	-0.15502	-0.15194	-0.15915	-0.15548	-0.15718
556.162	-0.14814	-0.14473	-0.15272	-0.14901	-0.15018
556.505	-0.14159	-0.13879	-0.14607	-0.1428	-0.14419
556.848	-0.13591	-0.13253	-0.1396	-0.1369	-0.13846
557.191	-0.12881	-0.126	-0.13323	-0.13019	-0.13157
557.533	-0.12218	-0.11969	-0.12631	-0.12474	-0.12493
557.876	-0.11536	-0.11281	-0.11927	-0.11781	-0.11807
558.219	-0.10833	-0.10602	-0.11179	-0.11102	-0.11038
558.562	-0.10178	-0.09958	-0.10476	-0.10487	-0.10347
558.904	-0.09557	-0.09301	-0.09819	-0.09777	-0.09685
559.247	-0.08872	-0.08654	-0.09079	-0.09126	-0.08966
559.59	-0.08196	-0.08082	-0.08378	-0.08437	-0.08323
559.933	-0.07584	-0.0753	-0.07682	-0.07835	-0.07642
560.275	-0.0695	-0.06938	-0.07089	-0.07187	-0.06986
560.618	-0.06337	-0.06397	-0.06489	-0.06502	-0.06302
560.961	-0.05711	-0.05826	-0.05894	-0.05836	-0.0571
561.304	-0.05136	-0.05283	-0.05253	-0.05285	-0.05061
561.646	-0.0444	-0.04678	-0.04637	-0.04583	-0.04404
561.989	-0.03782	-0.04101	-0.04049	-0.0391	-0.03777
562.332	-0.03166	-0.03488	-0.03403	-0.03276	-0.03134
562.675	-0.02559	-0.02875	-0.0288	-0.02689	-0.02578
563.018	-0.01995	-0.02295	-0.02322	-0.02133	-0.02029
563.36	-0.01437	-0.0178	-0.01729	-0.01564	-0.01437
563.703	-0.00919	-0.01252	-0.01194	-0.01053	-0.00914
564.046	-0.00367	-0.00673	-0.00554	-0.00424	-0.00329
564.389	0.00209	-0.00104	3.72772e-05	0.00206	0.00298
564.731	0.00722	0.00496	0.00604	0.00805	0.0086
565.074	0.01187	0.01045	0.01145	0.01304	0.01354
565.417	0.01718	0.016	0.01726	0.01816	0.01908
565.76	0.02263	0.0221	0.02306	0.0235	0.02472
566.102	0.02772	0.02738	0.02871	0.02877	0.02963
566.445	0.0335	0.03294	0.03435	0.03393	0.03461
566.788	0.03876	0.03859	0.03986	0.03956	0.04001
567.131	0.04413	0.04416	0.04561	0.04493	0.0452
567.473	0.04959	0.04984	0.05103	0.05045	0.05069
567.816	0.05432	0.05492	0.05609	0.05601	0.05534
568.159	0.05911	0.05985	0.06072	0.06035	0.05952
568.502	0.06444	0.06525	0.06591	0.06534	0.06496
568.844	0.06931	0.07138	0.07115	0.07096	0.07036
569.187	0.0747	0.07665	0.07659	0.07626	0.07571
569.53	0.07997	0.08218	0.08209	0.08112	0.08099
569.873	0.08475	0.08644	0.08667	0.08594	0.08614
570.215	0.08987	0.09136	0.09161	0.0909	0.09157
570.558	0.0943	0.09624	0.09588	0.09556	0.0967
570.901	0.09909	0.10087	0.10032	0.09956	0.10139
571.244	0.10343	0.10563	0.1053	0.10368	0.10564
571.586	0.10829	0.11056	0.10978	0.10847	0.11064
571.929	0.11269	0.11528	0.11448	0.11287	0.11553
572.272	0.11703	0.11997	0.11895	0.11741	0.11996
572.615	0.12231	0.12477	0.12367	0.12256	0.12506
572.957	0.12704	0.12871	0.12775	0.12672	0.12937
573.3	0.13197	0.13291	0.13205	0.13118	0.13376
573.643	0.13677	0.13719	0.13597	0.13523	0.13767
573.986	0.14062	0.14105	0.13907	0.1392	0.14144
574.328	0.14438	0.14463	0.14251	0.14347	0.14501
574.671	0.14856	0.14878	0.14619	0.14764	0.14861
575.014	0.15208	0.15237	0.14958	0.15113	0.1525
575.357	0.15609	0.15585	0.15325	0.15522	0.15603
575.699	0.16034	0.15978	0.15719	0.15902	0.15994
576.042	0.16407	0.1635	0.16122	0.16271	0.16408
576.385	0.16769	0.16664	0.16492	0.16607	0.16735
576.728	0.1717	0.17036	0.16905	0.16988	0.17131
577.07	0.17582	0.17386	0.17292	0.1736	0.17516
577.413	0.17895	0.17688	0.17647	0.17658	0.17812
577.756	0.18271	0.18069	0.1803	0.18051	0.1816
578.098	0.18612	0.18442	0.18388	0.18383	0.18505
578.441	0.1896	0.18856	0.18753	0.18742	0.18845
578.784	0.1935	0.19182	0.19099	0.19084	0.19218
579.127	0.19657	0.19493	0.19451	0.19447	0.19523
579.469	0.20037	0.19855	0.19823	0.19798	0.19908
579.812	0.20338	0.20135	0.20154	0.20132	0.20208
580.155	0.20703	0.2053	0.20503	0.20529	0.20569
580.497	0.20995	0.20815	0.20825	0.20884	0.20839
580.84	0.21278	0.21153	0.21171	0.21238	0.21155
581.183	0.21553	0.21442	0.21457	0.21556	0.2143
581.526	0.21826	0.21718	0.21744	0.21835	0.21702
581.868	0.2212	0.2201	0.22076	0.22112	0.21984
582.211	0.22393	0.22309	0.22362	0.22448	0.2232
582.554	0.22688	0.22615	0.22677	0.2277	0.2261
582.896	0.22984	0.22913	0.22981	0.23041	0.2293
583.239	0.23258	0.23184	0.23308	0.23299	0.23246
583.582	0.23524	0.23478	0.2356	0.23585	0.23535
583.924	0.23841	0.23826	0.23912	0.23891	0.23827
584.267	0.24113	0.24135	0.24219	0.24176	0.24091
584.61	0.24367	0.24444	0.24496	0.24453	0.24328
584.952	0.24648	0.24766	0.24811	0.24764	0.24625
585.295	0.24883	0.25085	0.25115	0.2504	0.24937
585.638	0.25166	0.25424	0.2541	0.25327	0.25232
585.98	0.2544	0.25722	0.25675	0.25653	0.25505
586.323	0.25719	0.26005	0.25924	0.25911	0.25754
586.666	0.25932	0.26225	0.26117	0.26139	0.25984
587.008	0.26174	0.26468	0.26366	0.2637	0.26246
587.351	0.26433	0.26748	0.26633	0.26646	0.26498
587.694	0.26617	0.26998	0.26871	0.26883	0.26746
588.036	0.26901	0.27244	0.27171	0.27156	0.27001
588.379	0.2712	0.27511	0.27403	0.27393	0.27228
588.722	0.2737	0.27752	0.27655	0.27594	0.27459
589.064	0.27661	0.28006	0.2793	0.27824	0.27724
589.407	0.27919	0.28263	0.28172	0.28023	0.27954
589.75	0.2815	0.28455	0.28381	0.28205	0.28147
590.092	0.28404	0.28672	0.28605	0.2843	0.28377
590.435	0.28645	0.28901	0.28824	0.28623	0.28624
590.778	0.28861	0.29089	0.29029	0.28822	0.28816
591.12	0.29086	0.29283	0.29242	0.29006	0.2903
591.463	0.29325	0.29499	0.2943	0.29241	0.29274
591.806	0.2954	0.29691	0.29627	0.29455	0.29495
592.148	0.29733	0.29847	0.2984	0.29651	0.29746
592.491	0.2997	0.3003	0.30052	0.29873	0.29987
592.833	0.3014	0.30218	0.30239	0.30041	0.3017
593.176	0.30356	0.30386	0.3041	0.30235	0.30395
593.519	0.30546	0.30554	0.30596	0.30431	0.30573
593.861	0.30772	0.30769	0.308	0.30643	0.30778
594.204	0.30942	0.30896	0.3094	0.30785	0.30943
594.546	0.31091	0.31071	0.31091	0.30963	0.31101
594.889	0.31277	0.31232	0.31256	0.31113	0.31261
595.232	0.31477	0.31416	0.31449	0.31307	0.31426
595.574	0.31658	0.31598	0.31633	0.31483	0.31596
595.917	0.31824	0.31765	0.31788	0.31678	0.31787
596.259	0.32036	0.31961	0.31958	0.3185	0.3195
596.602	0.32201	0.32104	0.32129	0.32022	0.32128
596.945	0.32362	0.32287	0.32339	0.32194	0.32298
597.287	0.32513	0.32491	0.32487	0.32371	0.32467
597.63	0.32701	0.32681	0.32679	0.32582	0.32654
597.972	0.32803	0.32832	0.3281	0.32741	0.32781
598.315	0.32912	0.32964	0.32929	0.32872	0.32896
598.657	0.33081	0.33138	0.33093	0.33036	0.33067
599	0.3325	0.33295	0.33238	0.33166	0.33208
599.342	0.33415	0.3343	0.3336	0.33308	0.33348
599.685	0.33563	0.33554	0.33506	0.33452	0.33498
600.028	0.33707	0.33684	0.33644	0.33566	0.33636
600.37	0.33823	0.33801	0.33763	0.33695	0.33757
600.713	0.33963	0.3393	0.33911	0.33826	0.33842
601.055	0.34107	0.34092	0.3407	0.33978	0.33939
601.398	0.34207	0.34193	0.34176	0.34081	0.34056
601.74	0.34307	0.34289	0.34283	0.34204	0.34165
602.083	0.34417	0.34412	0.34366	0.34328	0.34267
602.425	0.34548	0.3451	0.34485	0.34424	0.3439
602.768	0.34651	0.34613	0.34587	0.34544	0.34493
603.11	0.34753	0.34681	0.3468	0.34645	0.34577
603.453	0.34858	0.34772	0.3477	0.34769	0.34683
603.795	0.34976	0.34873	0.34887	0.34858	0.34811
604.138	0.35048	0.34951	0.34976	0.34945	0.34912
604.48	0.35151	0.35025	0.35045	0.35062	0.35001
604.823	0.35242	0.3508	0.3512	0.35149	0.3511
605.165	0.35287	0.3514	0.3519	0.35241	0.35174
605.508	0.35371	0.35206	0.353	0.35306	0.35276
605.85	0.35448	0.35271	0.3538	0.35351	0.35376
606.193	0.35538	0.35352	0.35457	0.3544	0.35451
606.535	0.35572	0.35411	0.35528	0.35496	0.35513
606.878	0.3564	0.35466	0.35566	0.35567	0.3559
607.22	0.35699	0.35519	0.35641	0.3563	0.35663
607.562	0.35749	0.35577	0.3568	0.35672	0.35717
607.905	0.35795	0.35614	0.35725	0.35735	0.35775
608.247	0.3585	0.35703	0.35783	0.35777	0.35816
608.59	0.35932	0.35775	0.35832	0.3582	0.35878
608.932	0.35977	0.35821	0.35877	0.35859	0.35951
609.275	0.36002	0.35876	0.35928	0.35914	0.36016
609.617	0.36057	0.35948	0.35975	0.35981	0.36078
609.959	0.36104	0.35996	0.36016	0.36	0.36095
610.302	0.36126	0.36036	0.36065	0.36028	0.36135

## Sheet: Fig. S3
Voltage	ɛ
0.07927	2.81509
0.08559	2.82423
0.09326	2.83272
0.09911	2.84056
0.10663	2.84773
0.11353	2.85426
0.1192	2.86012
0.1261	2.86533
0.13275	2.86989
0.13831	2.87379
0.14641	2.87703
0.15331	2.87962
0.15938	2.88155
0.16578	2.88282
0.17319	2.86019
0.17976	2.88062
0.1851	2.88306
0.19284	2.83623
0.19989	2.87237
0.20519	2.8442
0.21242	2.8609
0.21849	2.84103
0.22645	2.86941
0.23317	2.85327
0.23916	2.85165
0.24596	2.8361
0.25224	2.83599
0.25933	2.84379
0.2659	2.85532
0.27262	2.84919
0.27891	2.82501
0.28607	2.8145
0.29261	2.83743
0.29991	2.86427
0.30641	2.81787
0.31339	2.85137
0.31996	2.82649
0.32705	2.85655
0.33264	2.81226
0.34013	2.83356
0.34674	2.83138
0.35273	2.86397
0.35949	2.81953
0.36632	2.81075
0.3725	2.80917
0.38013	2.81854
0.38637	2.81689
0.39186	2.80915
0.39894	2.83756
0.40614	2.80888
0.413	2.80468
0.41929	2.81895
0.42525	2.78341
0.43277	2.81985
0.44011	2.82134
0.44625	2.79503
0.45286	2.81318
0.4598	2.8031
0.46594	2.81289
0.47284	2.8184
0.47982	2.81778
0.48639	2.80384
0.49293	2.81863
0.49904	2.80585
0.50619	2.80645
0.51284	2.80337
0.51945	2.79353
0.5253	2.79464
0.53271	2.80891
0.54002	2.77831
0.54743	2.80827
0.55339	2.79058
0.55989	2.80427
0.56679	2.78221
0.57275	2.77797
0.57933	2.7879
0.58648	2.79836
0.59288	2.78527
0.59971	2.78818
0.6057	2.80467
0.61257	2.79965
0.61925	2.80748
0.62521	2.78893
0.63266	2.78482
0.6388	2.77378
0.64639	2.79715
0.65348	2.78055
0.65885	2.77643
0.66572	2.79182
0.6728	2.80219
0.67909	2.76036
0.68606	2.80152
0.69191	2.76039
0.69918	2.78392
0.70692	2.76764
0.71346	2.78227
0.71883	2.7896
0.72523	2.76695
0.73239	2.77876
0.73823	2.76619
0.74612	2.77642
0.75244	2.7774
0.75996	2.79165
0.76566	2.78311
0.77282	2.76242
0.77936	2.76016
0.78706	2.76952
0.79324	2.78286
0.79902	2.77288
0.80606	2.78714
0.81217	2.75545
0.81914	2.76177
0.82626	2.77975
0.83208	2.78208
0.84047	2.79957
0.84545	2.78119
0.85249	2.7915
0.85903	2.74767
0.86732	2.77259
0.87288	2.77815
0.87894	2.77916
0.88592	2.77027
0.89257	2.76365
0.89998	2.78785
0.90666	2.77563
0.91397	2.77692
0.91934	2.78546
0.92614	2.77012
0.93289	2.78482
0.93936	2.79668
0.94615	2.77973
0.95211	2.77225
0.96003	2.74369
0.96617	2.78394
0.97173	2.79483
0.97867	2.78765
0.98583	2.79469
0.99215	2.78562
1.00025	2.81245
1.00643	2.79523
1.01351	2.7712
1.01863	2.82223
1.02677	2.77674
1.03262	2.80745
1.03956	2.80135
1.04614	2.81889
1.05184	2.78818
1.06027	2.78105
1.06557	2.81705
1.07317	2.81755
1.07949	2.82935
1.0861	2.79574
1.09286	2.81433
1.09892	2.77425
1.10619	2.81542
1.11255	2.82263
1.12021	2.8061
1.12672	2.80267
1.13278	2.8064
1.13929	2.83014
1.14586	2.82663
1.15324	2.83381
1.15869	2.82324
1.16548	2.80857
1.17198	2.82336
1.17947	2.80761
1.18593	2.79336
1.19226	2.7978
1.19894	2.83325
1.20621	2.82192
1.21322	2.80842
1.21947	2.81957
1.2267	2.80692
1.23313	2.80226
1.23887	2.79064
1.24559	2.81702
1.25242	2.8083
1.2599	2.80047
1.26601	2.81578
1.27189	2.81403
1.2801	2.79505
1.28668	2.79159
1.29282	2.82031
1.30005	2.86758
1.30692	2.83273
1.31262	2.82713
1.31916	2.81414
1.32675	2.81514
1.33293	2.82027
1.33889	2.82751
1.34633	2.82219
1.3528	2.83023
1.35945	2.82096
1.3665	2.83692
1.37267	2.82679
1.37899	2.82404
1.38593	2.84118
1.3932	2.85167
1.3997	2.8232
1.40661	2.85411
1.4134	2.81605
1.41899	2.82233
1.42641	2.83041
1.43244	2.83899
1.43876	2.83975
1.44668	2.82675
1.45322	2.82397
1.46016	2.80396
1.46797	2.84733
1.47331	2.85286
1.48043	2.82996
1.48777	2.79482
1.49267	2.80596
1.49921	2.82176
1.50535	2.8382
1.51316	2.83469
1.51923	2.8161
1.52581	2.82008
1.5318	2.82184
1.54027	2.82732
1.5471	2.81477
1.55327	2.84894
1.55952	2.80879
1.5669	2.81945
1.5738	2.83707
1.57961	2.82528
1.58604	2.81908
1.59305	2.83563
1.59956	2.83568
1.60602	2.80775
1.61322	2.82997
1.6191	2.84529
1.62666	2.86791
1.6328	2.85564
1.63977	2.82601
1.64686	2.81901
1.65311	2.83648
1.66008	2.837
1.66593	2.84095
1.67254	2.85148
1.67868	2.83504
1.68671	2.82869
1.69289	2.82691
1.70023	2.83866
1.70615	2.8587
1.71251	2.84913
1.71861	2.85089
1.72657	2.81979
1.73329	2.81275
1.73932	2.87052
1.74557	2.80671
1.7536	2.84061
1.75908	2.82586
1.7666	2.83587
1.773	2.80524
1.78012	2.81166
1.78611	2.8305
1.79262	2.81074
1.80032	2.84533
1.80573	2.83061
1.81155	2.82619
1.81903	2.80832
1.82586	2.81538
1.83258	2.84795
1.83988	2.83314
1.84602	2.81556
1.85336	2.82027
1.85925	2.8215
1.86593	2.84206
1.87236	2.84055
1.8809	2.81925
1.88526	2.83398
1.89278	2.81142
1.90005	2.82417
1.9063	2.82967
1.91276	2.83242
1.91934	2.85393
1.92591	2.82928
1.93274	2.83495
1.93881	2.82449
1.94626	2.86218
1.95327	2.84234
1.9589	2.85436
1.96628	2.83032
1.97245	2.81798
1.97979	2.81698
1.98593	2.85124
1.99298	2.82188
1.99974	2.86078
2.00537	2.85888
2.01278	2.82505
2.02037	2.82868
2.02608	2.84414
2.03363	2.86381
2.03894	2.85642
2.04697	2.83327
2.05347	2.85634
2.05943	2.8171
2.06615	2.84961
2.07243	2.86038
2.07966	2.83204
2.08606	2.83962
2.09311	2.84298
2.0987	2.83295
2.10513	2.82954
2.1128	2.85477
2.11966	2.8574
2.12624	2.83861
2.13285	2.84573
2.13983	2.83347
2.14546	2.83628
2.15291	2.81396
2.15945	2.84201
2.1658	2.85089
2.173	2.82884
2.1791	2.83777
2.18593	2.85602
2.19254	2.82628
2.19886	2.85302
2.20602	2.82976
2.21336	2.87044
2.22004	2.85561
2.22626	2.83202
2.23265	2.84868
2.23984	2.85412
2.24573	2.85629
2.25223	2.86182
2.25943	2.83295
2.2664	2.85437
2.27207	2.83291
2.27941	2.83587
2.28617	2.83013
2.29267	2.83617
2.29899	2.84804
2.30717	2.85947
2.31229	2.85453
2.31937	2.85277
2.32675	2.83675
2.33234	2.86049
2.33921	2.84996
2.34731	2.83766
2.35312	2.87076
2.35952	2.85577
2.36606	2.84873
2.37202	2.83888
2.37874	2.84719
2.38622	2.8995
2.39349	2.82504
2.39977	2.85372
2.40609	2.82671
2.41278	2.84041
2.41935	2.84733
2.42615	2.85314
2.43301	2.83632
2.43923	2.86111
2.44602	2.87021
2.45274	2.82856
2.45924	2.85008
2.46644	2.84946
2.47218	2.84837
2.48013	2.84021
2.48606	2.84388
2.49212	2.87885
2.49914	2.85232
2.50597	2.85579
2.51247	2.85219
2.51904	2.86156
2.5254	2.84571
2.5322	2.88712
2.53906	2.85552
2.54644	2.87242
2.55312	2.82956
2.55894	2.85999
2.56606	2.89426
2.57223	2.8884
2.57932	2.88218
2.58618	2.85502
2.59287	2.86315
2.59955	2.87405
2.60646	2.8713
2.61296	2.87492
2.61903	2.88678
2.62593	2.86857
2.63359	2.89901
2.63941	2.88255
2.64566	2.88298
2.6518	2.87778
2.6591	2.89345
2.66626	2.90108
2.67276	2.88844
2.67926	2.85027
2.68522	2.8838
2.6927	2.87717
2.69863	2.90091
2.70658	2.91048
2.71225	2.90225
2.71948	2.8963
2.72562	2.83037
2.73238	2.8695
2.73964	2.89331
2.74586	2.91091
2.75283	2.89353
2.75959	2.8853
2.76511	2.88741
2.7739	2.88289
2.77899	2.89793
2.78578	2.8805
2.79218	2.91422
2.79857	2.88348
2.80551	2.86512
2.81256	2.8605
2.81833	2.88321
2.82604	2.91105
2.83305	2.85693
2.83886	2.90509
2.84529	2.89337
2.85161	2.88641
2.85957	2.87554
2.86644	2.90353
2.87225	2.87103
2.88013	2.9019
2.88562	2.88429
2.89172	2.89471
2.89986	2.88647
2.90556	2.87696
2.91265	2.87064
2.91915	2.88758
2.92576	2.92263
2.93205	2.89604
2.93971	2.88692
2.94633	2.87522
2.95276	2.88905
2.95864	2.89865
2.96638	2.90919
2.97321	2.88831
2.97928	2.88883
2.98611	2.87136
2.99323	2.89797
2.99886	2.86565
3.00489	2.87561
3.01292	2.87686
3.01924	2.90488
3.02662	2.88955
3.03265	2.89741
3.03922	2.89297
3.04529	2.89583
3.05208	2.88922
3.05957	2.88206
3.06538	2.90856
3.07196	2.91532
3.07897	2.89856
3.08594	2.89635
3.09194	2.91289
3.09895	2.89648
3.10654	2.89985
3.11287	2.92352
3.11886	2.9098
3.1254	2.90411
3.13263	2.88614
3.13939	2.90246
3.14527	2.90661
3.15297	2.92718
3.15897	2.93322
3.16504	2.89771
3.17183	2.91428
3.17862	2.90337
3.18531	2.89405
3.19225	2.91367
3.19977	2.90352
3.20464	2.90136
3.21219	2.8959
3.21859	2.90468
3.22531	2.91125
3.23148	2.92164
3.23919	2.92905
3.24544	2.90942
3.25252	2.91898
3.25822	2.91124
3.26564	2.90637
3.27167	2.90466
3.27861	2.91154
3.2858	2.91631
3.2923	2.91042
3.29895	2.89929
3.30593	2.91199
3.31232	2.91444
3.31955	2.89564
3.32536	2.91405
3.33179	2.89032
3.32562	2.92637
3.31959	2.90574
3.31138	2.92182
3.30618	2.92877
3.29841	2.92093
3.2923	2.93228
3.28642	2.9186
3.27944	2.9065
3.27181	2.91682
3.26542	2.92293
3.25804	2.90891
3.25187	2.90971
3.24605	2.91954
3.23915	2.92131
3.23214	2.91919
3.22574	2.92982
3.21873	2.90672
3.21176	2.9255
3.2058	2.89718
3.19839	2.92601
3.19141	2.92738
3.18625	2.92882
3.17899	2.92971
3.17205	2.93614
3.16573	2.90811
3.15861	2.91326
3.1521	2.94583
3.14567	2.89787
3.13921	2.90954
3.13216	2.91607
3.1258	2.92045
3.11846	2.92798
3.11247	2.94146
3.1056	2.91521
3.09862	2.89532
3.09194	2.90731
3.08576	2.92715
3.07926	2.92468
3.07265	2.92319
3.06545	2.92386
3.05928	2.88744
3.05223	2.91001
3.04565	2.89827
3.03944	2.91957
3.03319	2.90991
3.02535	2.91112
3.01931	2.89844
3.01234	2.90328
3.00642	2.92084
2.99948	2.91097
2.99319	2.91496
2.98636	2.88347
2.97877	2.90738
2.9731	2.86133
2.965	2.88961
2.95922	2.89497
2.95261	2.8971
2.94607	2.90415
2.93942	2.89918
2.93314	2.88518
2.92616	2.90077
2.91908	2.89778
2.9129	2.92551
2.90582	2.89411
2.89939	2.9046
2.89358	2.87103
2.88562	2.89071
2.87919	2.91103
2.8725	2.91659
2.86585	2.91725
2.85917	2.91664
2.85267	2.88493
2.84515	2.89653
2.83897	2.90374
2.83308	2.88289
2.82618	2.90253
2.81892	2.89819
2.81252	2.86161
2.80533	2.88869
2.79955	2.90631
2.79305	2.88883
2.78509	2.91062
2.77892	2.86833
2.77256	2.87638
2.76529	2.88593
2.75904	2.89782
2.75265	2.90996
2.74556	2.86625
2.73884	2.88103
2.73267	2.85922
2.72638	2.88439
2.71959	2.90752
2.7125	2.89473
2.70604	2.89225
2.69863	2.85224
2.69285	2.87887
2.68555	2.87246
2.67937	2.88137
2.67283	2.86496
2.66593	2.86256
2.65997	2.87354
2.6535	2.86405
2.64627	2.90383
2.63904	2.86771
2.6329	2.89378
2.62633	2.89093
2.61808	2.89153
2.61281	2.86851
2.60493	2.88597
2.59868	2.88193
2.5921	2.89107
2.58582	2.86997
2.57917	2.8871
2.57329	2.85703
2.5666	2.88783
2.55854	2.86164
2.55254	2.89968
2.54557	2.87422
2.53848	2.88501
2.5331	2.8778
2.52508	2.8865
2.51959	2.8642
2.51305	2.89354
2.50593	2.86768
2.49997	2.85309
2.49263	2.87147
2.48548	2.87478
2.47959	2.8797
2.47196	2.8719
2.46644	2.86727
2.45964	2.85077
2.4531	2.87838
2.4454	2.8823
2.43904	2.88594
2.43185	2.85329
2.42553	2.84371
2.41943	2.88114
2.41143	2.8586
2.40682	2.8907
2.39966	2.85572
2.39287	2.86563
2.3868	2.84189
2.37928	2.85592
2.37358	2.8448
2.3662	2.8562
2.3597	2.89303
2.35291	2.86059
2.346	2.85961
2.33954	2.85719
2.33361	2.865
2.32544	2.87143
2.31984	2.86125
2.31305	2.85542
2.30662	2.82393
2.29906	2.82714
2.29285	2.85367
2.28686	2.86637
2.27905	2.84792
2.27269	2.87303
2.26684	2.84977
2.25943	2.83408
2.25274	2.8484
2.24635	2.85041
2.23937	2.8498
2.23345	2.8439
2.22582	2.8508
2.21965	2.84434
2.21267	2.8296
2.20591	2.85672
2.19941	2.86142
2.19225	2.86086
2.18553	2.83669
2.1795	2.8329
2.17271	2.84256
2.1662	2.85526
2.15945	2.86986
2.15189	2.83793
2.14604	2.823
2.13896	2.81073
2.13289	2.83836
2.12569	2.84687
2.11955	2.87454
2.11207	2.8523
2.10597	2.8239
2.10019	2.81256
2.09289	2.8273
2.08551	2.869
2.07941	2.8587
2.07218	2.82339
2.06684	2.81748
2.05968	2.82657
2.05296	2.84383
2.04609	2.85445
2.04065	2.84953
2.03287	2.82986
2.02539	2.82648
2.01914	2.82358
2.01151	2.82917
2.00671	2.83831
1.99959	2.85001
1.99258	2.83024
1.9855	2.83408
1.9795	2.80534
1.97234	2.83389
1.96504	2.843
1.95894	2.85205
1.95287	2.85784
1.94604	2.82581
1.9391	2.81721
1.93318	2.8151
1.9262	2.81766
1.91948	2.85827
1.91225	2.83594
1.90622	2.83272
1.90005	2.80526
1.8922	2.84032
1.8857	2.82175
1.87927	2.84357
1.8732	2.85103
1.86604	2.84555
1.85939	2.8123
1.85253	2.81575
1.84588	2.82661
1.8393	2.84554
1.83244	2.81721
1.82593	2.8108
1.81896	2.80316
1.81285	2.80923
1.80599	2.82494
1.80079	2.84026
1.79291	2.83827
1.78691	2.82386
1.77936	2.80774
1.77289	2.8108
1.76581	2.81327
1.75872	2.84182
1.75353	2.83539
1.7463	2.8089
1.73936	2.80048
1.73245	2.83821
1.72671	2.80976
1.71999	2.85476
1.71284	2.84079
1.70677	2.82457
1.7003	2.80123
1.69267	2.83054
1.68599	2.84254
1.67905	2.83711
1.67324	2.83053
1.66662	2.83221
1.65918	2.81626
1.65285	2.8219
1.6466	2.81116
1.63967	2.83633
1.63247	2.81337
1.62622	2.82107
1.62059	2.81645
1.61227	2.8175
1.60537	2.81005
1.60014	2.84434
1.59345	2.80136
1.58622	2.82409
1.57943	2.81965
1.57296	2.79831
1.56635	2.81786
1.55919	2.83597
1.55178	2.80143
1.54619	2.82505
1.53947	2.81865
1.53282	2.82546
1.52566	2.82779
1.51905	2.83799
1.51269	2.80443
1.50615	2.83514
1.49921	2.81993
1.49242	2.83726
1.48588	2.82582
1.47978	2.82069
1.47309	2.83932
1.46579	2.81342
1.45925	2.8033
1.45347	2.80025
1.44501	2.81333
1.43927	2.82527
1.43204	2.81936
1.42582	2.81102
1.41939	2.8122
1.4122	2.83414
1.40668	2.81875
1.39905	2.81814
1.39298	2.80445
1.38619	2.81172
1.37976	2.79176
1.37267	2.81827
1.36632	2.81298
1.35945	2.82244
1.35302	2.81273
1.34713	2.79937
1.33947	2.77969
1.33144	2.79966
1.32515	2.78618
1.3193	2.76975
1.31197	2.8096
1.30688	2.80027
1.29925	2.79865
1.29304	2.81945
1.28617	2.79712
1.27905	2.788
1.27287	2.78576
1.26608	2.78204
1.25903	2.78597
1.25264	2.8374
1.24613	2.80371
1.23923	2.77041
1.23295	2.80274
1.22641	2.79581
1.2199	2.80484
1.21275	2.81607
1.20523	2.80169
1.19989	2.81318
1.19375	2.79146
1.18623	2.79825
1.17845	2.80162
1.17177	2.8128
1.16624	2.80343
1.15999	2.80242
1.15291	2.78717
1.14579	2.77962
1.139	2.79348
1.13304	2.78405
1.12526	2.82046
1.11963	2.8188
1.11309	2.80113
1.10655	2.81344
1.09918	2.79824
1.0934	2.77582
1.08624	2.79888
1.07934	2.78631
1.07287	2.77568
1.06655	2.79729
1.0594	2.77992
1.05344	2.80143
1.04712	2.79406
1.03981	2.79128
1.0332	2.77943
1.0263	2.78326
1.019	2.79119
1.01228	2.77955
1.00584	2.81021
1.00003	2.80872
0.99338	2.79248
0.98579	2.79192
0.97867	2.80171
0.97322	2.77734
0.96632	2.77596
0.95952	2.7748
0.95262	2.77564
0.94594	2.78182
0.93976	2.79808
0.93286	2.79409
0.92621	2.82163
0.91902	2.79446
0.91273	2.75362
0.90728	2.78054
0.8994	2.79019
0.89311	2.80028
0.88621	2.8084
0.87923	2.79066
0.87237	2.76767
0.86648	2.78732
0.85911	2.77537
0.85202	2.79555
0.84668	2.79021
0.83974	2.79264
0.83171	2.80567
0.82619	2.78721
0.81983	2.74867
0.813	2.78812
0.80563	2.8096
0.79967	2.79056
0.79338	2.79564
0.78583	2.7579
0.77936	2.77879
0.77304	2.79351
0.76548	2.7682
0.76021	2.76136
0.75284	2.80063
0.7463	2.77668
0.73925	2.78232
0.7326	2.7713
0.72541	2.77448
0.71938	2.78659
0.7124	2.77319
0.70626	2.78793
0.69929	2.80807
0.69286	2.78107
0.68617	2.77823
0.6796	2.76348
0.67255	2.79812
0.66597	2.77302
0.65903	2.77102
0.65202	2.77529
0.6457	2.77097
0.63938	2.79975
0.63284	2.78431
0.62688	2.7998
0.61947	2.81956
0.6126	2.79131
0.60559	2.8115
0.59985	2.80963
0.59219	2.79226
0.58554	2.76293
0.57871	2.79678
0.57242	2.80084
0.56676	2.80389
0.55992	2.79252
0.55284	2.789
0.54656	2.7872
0.53983	2.77404
0.53322	2.8139
0.52628	2.82196
0.51945	2.81926
0.51215	2.80553
0.50576	2.7988
0.49947	2.80618
0.4929	2.80047
0.48621	2.79444
0.47996	2.83942
0.47211	2.79782
0.46612	2.80161
0.45976	2.81085
0.45362	2.82407
0.44774	2.82183
0.43869	2.83743
0.43204	2.79016
0.42692	2.82158
0.41947	2.8291
0.4133	2.80432
0.40708	2.82896
0.3992	2.83201
0.3931	2.8336
0.38725	2.82596
0.38009	2.81591
0.37257	2.80175
0.3653	2.83915
0.36011	2.82924
0.35302	2.84118
0.34518	2.86161
0.3398	2.85053
0.33326	2.80433
0.32665	2.84126
0.32	2.86057
0.3127	2.83525
0.30561	2.86606
0.29944	2.84075
0.29257	2.85516
0.28643	2.85013
0.28018	2.8346
0.27273	2.84992
0.26652	2.84671
0.25965	2.84078
0.25311	2.83453
0.24632	2.85952
0.23938	2.84157
0.23291	2.8559
0.22667	2.84267
0.21907	2.8484
0.21359	2.85152
0.20588	2.82978
0.19945	2.85684
0.1923	2.85797
0.18601	2.83083
0.17922	2.84603
0.17195	2.84509
0.16578	2.83015
0.15938	2.85462
0.15328	2.84978
0.14641	2.85493
0.13987	2.84451
0.13311	2.84751
0.12596	2.85758
0.11942	2.85973
0.11361	2.85459
0.10652	2.86309
0.09871	2.80127
0.09279	2.86391
0.08556	2.83666
0.08014	2.8179
0.07277	2.86673
0.06539	2.84529
0.05896	2.8383
0.0525	2.83332
0.04625	2.81714
0.04018	2.84836
0.03244	2.87373
0.02634	2.84777
0.02031	2.83883
0.01293	2.84385
0.00578	2.8127
-0.000617618	2.81552
-0.00716	2.87838
-0.0137	2.8502
-0.02024	2.81835
-0.02707	2.84917
-0.03361	2.83049
-0.04073	2.82764
-0.04737	2.81828
-0.0533	2.82908
-0.06034	2.84275
-0.06641	2.86099
-0.07386	2.82852
-0.08105	2.83047
-0.08716	2.84158
-0.0937	2.84075
-0.10074	2.8465
-0.10638	2.84083
-0.1135	2.85288
-0.12036	2.82893
-0.12759	2.84647
-0.13311	2.84112
-0.13987	2.83462
-0.1471	2.84188
-0.15466	2.84406
-0.16062	2.84399
-0.16683	2.83
-0.1737	2.8641
-0.18074	2.83843
-0.18612	2.829
-0.19357	2.84909
-0.19989	2.82614
-0.20672	2.83462
-0.21399	2.83261
-0.22031	2.83205
-0.22696	2.82098
-0.2339	2.81372
-0.24014	2.82142
-0.24639	2.81942
-0.25355	2.82761
-0.26089	2.84212
-0.26703	2.81492
-0.27375	2.81989
-0.27971	2.79567
-0.28734	2.80629
-0.29391	2.8233
-0.30034	2.82487
-0.3071	2.8281
-0.31324	2.80409
-0.32094	2.80333
-0.32679	2.80224
-0.33326	2.82974
-0.34089	2.83814
-0.34699	2.81648
-0.35313	2.78525
-0.36069	2.81555
-0.36643	2.81529
-0.37377	2.81416
-0.38049	2.81668
-0.38674	2.83682
-0.39357	2.82371
-0.39985	2.85071
-0.40636	2.76915
-0.41402	2.82883
-0.41973	2.80225
-0.42736	2.84202
-0.43433	2.82527
-0.44014	2.80655
-0.44719	2.79821
-0.45366	2.77739
-0.46052	2.80884
-0.46652	2.79183
-0.47422	2.79771
-0.47953	2.79329
-0.4865	2.78051
-0.49453	2.78537
-0.50016	2.78024
-0.50656	2.82455
-0.51368	2.80113
-0.51927	2.78406
-0.52705	2.78
-0.53348	2.76957
-0.54067	2.77691
-0.54757	2.79243
-0.55386	2.78191
-0.56072	2.75663
-0.56774	2.77992
-0.57348	2.7554
-0.58023	2.78288
-0.5859	2.76774
-0.59466	2.77805
-0.60014	2.7663
-0.60625	2.77499
-0.61366	2.77032
-0.62009	2.78355
-0.62641	2.7793
-0.63317	2.78923
-0.64007	2.76103
-0.64563	2.7563
-0.65344	2.78653
-0.66045	2.77944
-0.66717	2.77174
-0.67382	2.75022
-0.68043	2.75715
-0.6869	2.76806
-0.6922	2.79063
-0.70031	2.79712
-0.70659	2.78283
-0.71411	2.78279
-0.72036	2.77436
-0.72661	2.77411
-0.73344	2.77462
-0.74045	2.75395
-0.74637	2.79301
-0.75335	2.75606
-0.76116	2.78213
-0.76654	2.75834
-0.77322	2.75562
-0.77885	2.77093
-0.78666	2.76405
-0.79346	2.76475
-0.79996	2.76602
-0.80723	2.74195
-0.81373	2.76042
-0.82023	2.7701
-0.82688	2.78046
-0.83382	2.78492
-0.83883	2.77047
-0.84719	2.74208
-0.85358	2.73689
-0.86027	2.7502
-0.86764	2.76416
-0.87378	2.76846
-0.87974	2.77203
-0.88672	2.76487
-0.89475	2.76943
-0.89987	2.79289
-0.90739	2.76168
-0.91284	2.77155
-0.92018	2.78805
-0.92744	2.79927
-0.93442	2.76037
-0.93994	2.77853
-0.94746	2.75753
-0.95367	2.76331
-0.96054	2.77784
-0.96701	2.7974
-0.97416	2.76637
-0.97987	2.78132
-0.98652	2.78362
-0.994	2.77201
-0.99956	2.78197
-1.00748	2.76598
-1.01355	2.80772
-1.0207	2.81861
-1.02634	2.78425
-1.03324	2.7945
-1.04083	2.78622
-1.0465	2.7955
-1.05358	2.76665
-1.06049	2.79932
-1.06717	2.79961
-1.07444	2.81235
-1.0805	2.78278
-1.08701	2.79383
-1.09278	2.8029
-1.09918	2.80709
-1.10724	2.80053
-1.11269	2.80452
-1.12029	2.77107
-1.12686	2.79853
-1.13351	2.79053
-1.14012	2.8052
-1.14692	2.81912
-1.15476	2.7944
-1.15978	2.78587
-1.16635	2.79318
-1.17355	2.77696
-1.18081	2.79439
-1.18739	2.80452
-1.19349	2.81411
-1.19949	2.79842
-1.20635	2.80462
-1.21296	2.82034
-1.21994	2.81993
-1.22699	2.80026
-1.23298	2.78883
-1.24018	2.81391
-1.24668	2.81075
-1.25282	2.83601
-1.26009	2.82307
-1.26608	2.7943
-1.2736	2.80571
-1.27989	2.81219
-1.28708	2.82325
-1.29369	2.83452
-1.29987	2.82224
-1.3071	2.80165
-1.31375	2.81084
-1.32043	2.81682
-1.32603	2.81118
-1.33322	2.81787
-1.33979	2.81277
-1.34688	2.84228
-1.35331	2.79985
-1.36018	2.81153
-1.36701	2.8348
-1.37347	2.84324
-1.38107	2.82228
-1.38771	2.81536
-1.39345	2.84137
-1.40043	2.83301
-1.40719	2.82398
-1.41282	2.81152
-1.41969	2.81503
-1.42699	2.81963
-1.43345	2.82793
-1.43996	2.81237
-1.4481	2.80523
-1.45362	2.80517
-1.46052	2.83245
-1.46641	2.81681
-1.47287	2.80597
-1.47959	2.78831
-1.48697	2.79539
-1.49413	2.82049
-1.50019	2.82345
-1.50742	2.81197
-1.51338	2.82724
-1.52025	2.80943
-1.52704	2.81048
-1.53358	2.82131
-1.54001	2.84243
-1.54659	2.83923
-1.55418	2.80229
-1.56025	2.80909
-1.56693	2.81233
-1.57394	2.84414
-1.5803	2.82849
-1.58739	2.84185
-1.59334	2.82708
-1.60043	2.80566
-1.60697	2.80552
-1.61369	2.82541
-1.62067	2.82931
-1.62753	2.83396
-1.63396	2.80457
-1.64032	2.80113
-1.64642	2.81438
-1.65354	2.81611
-1.66081	2.81663
-1.6672	2.83339
-1.67422	2.8131
-1.68086	2.83051
-1.68784	2.78725
-1.69347	2.82737
-1.70041	2.80606
-1.70811	2.83047
-1.71418	2.82
-1.71999	2.81997
-1.72664	2.83199
-1.73365	2.81261
-1.74059	2.8081
-1.74706	2.82373
-1.75327	2.82111
-1.75996	2.82031
-1.76729	2.82245
-1.77409	2.80087
-1.78048	2.79501
-1.78739	2.81398
-1.79378	2.81986
-1.80068	2.81883
-1.80693	2.80247
-1.81333	2.83255
-1.8207	2.81973
-1.82655	2.825
-1.83353	2.81598
-1.83977	2.82605
-1.84639	2.82867
-1.85358	2.81609
-1.85968	2.83842
-1.8672	2.82347
-1.87331	2.81124
-1.88036	2.8123
-1.88871	2.81938
-1.89325	2.83134
-1.89961	2.82404
-1.90604	2.84231
-1.91422	2.83749
-1.92021	2.83397
-1.9262	2.80428
-1.93329	2.82369
-1.94016	2.82503
-1.94749	2.82402
-1.954	2.81098
-1.9589	2.80403
-1.96613	2.81452
-1.97365	2.83907
-1.98085	2.83648
-1.9859	2.81869
-1.99331	2.83427
-1.99992	2.8205
-2.00693	2.81573
-2.01329	2.83342
-2.02001	2.83135
-2.02662	2.86077
-2.03421	2.83358
-2.03995	2.85091
-2.04653	2.82757
-2.05351	2.82951
-2.06066	2.82445
-2.06706	2.83574
-2.07323	2.85922
-2.07923	2.83269
-2.08668	2.82611
-2.09329	2.80414
-2.10015	2.81751
-2.10735	2.83736
-2.11291	2.82782
-2.12028	2.85182
-2.12766	2.82356
-2.13343	2.84979
-2.1411	2.83125
-2.14637	2.84054
-2.15341	2.83906
-2.16006	2.84897
-2.16737	2.84571
-2.17452	2.8259
-2.18077	2.81891
-2.18695	2.8384
-2.1941	2.83426
-2.20032	2.82771
-2.20704	2.85441
-2.21271	2.84745
-2.21928	2.84864
-2.22702	2.83868
-2.23305	2.84062
-2.24083	2.84013
-2.24649	2.84229
-2.25347	2.83854
-2.26012	2.84894
-2.26637	2.86109
-2.27403	2.83506
-2.27988	2.83624
-2.28595	2.84277
-2.29336	2.85497
-2.29914	2.87484
-2.30702	2.86783
-2.31389	2.86538
-2.32079	2.84721
-2.32722	2.87174
-2.3342	2.85328
-2.33979	2.86963
-2.34666	2.8593
-2.3537	2.86423
-2.35908	2.8404
-2.3674	2.84705
-2.37321	2.86635
-2.38052	2.86714
-2.38735	2.89455
-2.39349	2.86718
-2.40017	2.86342
-2.40707	2.84697
-2.413	2.84031
-2.42023	2.86642
-2.42716	2.85479
-2.43283	2.89251
-2.44021	2.85898
-2.44642	2.855
-2.45398	2.86115
-2.46015	2.85977
-2.46607	2.87328
-2.4736	2.86146
-2.48046	2.87531
-2.48656	2.85924
-2.49394	2.86029
-2.49943	2.84884
-2.50676	2.85517
-2.5137	2.88141
-2.5201	2.87909
-2.52613	2.85455
-2.53347	2.86956
-2.53986	2.86915
-2.54615	2.8561
-2.5537	2.87164
-2.5601	2.87372
-2.56656	2.87696
-2.57321	2.83953
-2.58059	2.87043
-2.58691	2.88741
-2.59363	2.89739
-2.59992	2.8752
-2.60696	2.8635
-2.61412	2.85971
-2.61986	2.86211
-2.62731	2.88184
-2.63378	2.88797
-2.63959	2.89684
-2.64765	2.86051
-2.65303	2.85596
-2.65964	2.89258
-2.66644	2.88047
-2.67287	2.90237
-2.67981	2.87105
-2.68704	2.89989
-2.69343	2.88301
-2.69997	2.89087
-2.70716	2.90818
-2.71367	2.89805
-2.72075	2.89696
-2.72718	2.87868
-2.73227	2.88584
-2.74012	2.8928
-2.74655	2.90804
-2.75399	2.89643
-2.75999	2.90029
-2.76682	2.88588
-2.77376	2.89313
-2.78106	2.91331
-2.78709	2.89132
-2.79356	2.90733
-2.79988	2.87796
-2.8066	2.90767
-2.81354	2.89557
-2.8207	2.8785
-2.82669	2.89995
-2.83385	2.88453
-2.84061	2.89636
-2.84671	2.88588
-2.85492	2.88826
-2.86015	2.90041
-2.8672	2.90392
-2.87327	2.89401
-2.88002	2.88763
-2.88627	2.90171
-2.89354	2.88429
-2.89942	2.88185
-2.90702	2.88595
-2.91377	2.91826
-2.92031	2.89799
-2.92704	2.8846
-2.93212	2.86407
-2.93993	2.88295
-2.94742	2.89942
-2.95312	2.91073
-2.95999	2.89746
-2.96696	2.91451
-2.97401	2.89077
-2.98073	2.88412
-2.98694	2.92149
-2.9925	2.92882
-3.00064	2.91836
-3.00649	2.91026
-3.01372	2.87556
-3.02008	2.91586
-3.02705	2.89278
-3.03276	2.91465
-3.0401	2.9072
-3.04685	2.91421
-3.05354	2.91808
-3.06008	2.90547
-3.06556	2.88858
-3.07385	2.91228
-3.07988	2.93939
-3.08634	2.87737
-3.09325	2.92271
-3.09942	2.90404
-3.1068	2.91187
-3.11399	2.90476
-3.1202	2.90528
-3.12765	2.9101
-3.13336	2.91193
-3.13975	2.93878
-3.14687	2.91253
-3.15319	2.92079
-3.16046	2.90318
-3.16682	2.93084
-3.17361	2.94653
-3.18011	2.93805
-3.18618	2.94056
-3.19377	2.93609
-3.19973	2.94224
-3.20627	2.92518
-3.21361	2.90852
-3.2196	2.89876
-3.22662	2.90687
-3.2325	2.91695
-3.2397	2.91618
-3.24663	2.90812
-3.25336	2.90284
-3.26026	2.89837
-3.26698	2.89896
-3.27319	2.91629
-3.28024	2.88397
-3.28663	2.90315
-3.29241	2.89893
-3.2996	2.91113
-3.30651	2.87483
-3.31286	2.89226
-3.31966	2.89585
-3.32722	2.90423
-3.3327	2.8954
-3.32634	2.87951
-3.31988	2.86469
-3.31414	2.87802
-3.30727	2.89296
-3.30048	2.89194
-3.29328	2.89564
-3.28653	2.91142
-3.2797	2.88407
-3.27334	2.89264
-3.26596	2.89572
-3.25953	2.91321
-3.25285	2.89948
-3.24645	2.88631
-3.24006	2.92119
-3.23268	2.92449
-3.2268	2.91634
-3.22008	2.94378
-3.21328	2.89938
-3.20627	2.92061
-3.20028	2.91913
-3.19261	2.93089
-3.18713	2.91776
-3.17997	2.9452
-3.17434	2.92231
-3.16624	2.95024
-3.1602	2.92704
-3.15323	2.91175
-3.14633	2.92929
-3.13931	2.9428
-3.13325	2.91665
-3.1266	2.89737
-3.12031	2.88413
-3.11392	2.90955
-3.10698	2.92421
-3.09961	2.91444
-3.09394	2.9242
-3.08609	2.89903
-3.07966	2.89804
-3.07297	2.8907
-3.0664	2.9006
-3.06044	2.90382
-3.05303	2.91364
-3.04696	2.91011
-3.04002	2.90468
-3.03377	2.88553
-3.02684	2.90516
-3.02059	2.90911
-3.01416	2.93259
-3.00743	2.91385
-3.0001	2.89423
-2.9937	2.8768
-2.98622	2.89167
-2.9804	2.91413
-2.97343	2.95455
-2.96758	2.90204
-2.95981	2.91006
-2.95374	2.89279
-2.94611	2.90292
-2.94055	2.91312
-2.9331	2.9172
-2.92729	2.91474
-2.9206	2.90739
-2.91374	2.91612
-2.90647	2.91192
-2.89961	2.93798
-2.89354	2.90404
-2.88736	2.91483
-2.88104	2.89192
-2.87341	2.91412
-2.8672	2.91313
-2.86022	2.91675
-2.85296	2.90463
-2.84602	2.91722
-2.8397	2.89733
-2.83279	2.90406
-2.82665	2.90802
-2.82041	2.90083
-2.8131	2.91373
-2.80758	2.9028
-2.79995	2.87345
-2.79348	2.88993
-2.78636	2.88564
-2.7812	2.90858
-2.77289	2.89888
-2.76762	2.89237
-2.76046	2.88868
-2.75378	2.86691
-2.7464	2.89075
-2.7395	2.88961
-2.73379	2.89454
-2.72685	2.89952
-2.72046	2.90604
-2.71294	2.88342
-2.70745	2.88523
-2.69946	2.86002
-2.69354	2.88402
-2.68631	2.87051
-2.67948	2.89214
-2.67359	2.88455
-2.66738	2.88432
-2.65957	2.87479
-2.65343	2.87422
-2.64689	2.88988
-2.6405	2.88795
-2.63272	2.8645
-2.62655	2.88941
-2.62102	2.88261
-2.61365	2.88436
-2.60755	2.87569
-2.60064	2.88541
-2.59352	2.87071
-2.58691	2.896
-2.58066	2.90223
-2.57398	2.87052
-2.56693	2.88522
-2.56017	2.8795
-2.55323	2.88001
-2.54687	2.88823
-2.54012	2.88756
-2.53249	2.88069
-2.52686	2.86874
-2.52093	2.86796
-2.51359	2.88979
-2.50731	2.87321
-2.49975	2.86608
-2.49354	2.87359
-2.48664	2.88412
-2.47984	2.88432
-2.47334	2.88827
-2.4668	2.86125
-2.46001	2.87887
-2.45332	2.88183
-2.44744	2.86168
-2.44032	2.85564
-2.43352	2.86063
-2.42651	2.87411
-2.4203	2.86124
-2.41289	2.85974
-2.40733	2.87335
-2.39992	2.85614
-2.39378	2.85838
-2.38658	2.84621
-2.38055	2.84186
-2.37307	2.83458
-2.36624	2.853
-2.3601	2.86564
-2.35363	2.86413
-2.34647	2.86587
-2.34001	2.8557
-2.33318	2.82327
-2.3266	2.82527
-2.31937	2.85413
-2.31421	2.87054
-2.30655	2.84836
-2.29961	2.84798
-2.29281	2.81767
-2.28667	2.82561
-2.28075	2.84974
-2.2732	2.84726
-2.26691	2.86177
-2.25928	2.84755
-2.25285	2.85298
-2.24737	2.83363
-2.23945	2.84733
-2.23323	2.8596
-2.22793	2.87026
-2.21972	2.8537
-2.21401	2.84631
-2.20624	2.82018
-2.20072	2.82751
-2.19392	2.84689
-2.18629	2.86555
-2.18059	2.88496
-2.17394	2.83061
-2.16729	2.83078
-2.15995	2.84386
-2.1536	2.85213
-2.14669	2.84756
-2.13935	2.87833
-2.13409	2.84334
-2.12711	2.85121
-2.11985	2.81678
-2.11312	2.81429
-2.10753	2.84079
-2.1003	2.86903
-2.09329	2.84811
-2.08653	2.84799
-2.0801	2.8542
-2.07389	2.85959
-2.06673	2.83578
-2.05957	2.82897
-2.05274	2.83238
-2.04675	2.85067
-2.0405	2.82972
-2.03356	2.86073
-2.02666	2.82969
-2.01957	2.83311
-2.0126	2.81908
-2.00718	2.83679
-1.99995	2.84982
-1.99342	2.8391
-1.98713	2.85012
-1.98001	2.82621
-1.97347	2.82958
-1.96697	2.83804
-1.95996	2.82618
-1.95247	2.85068
-1.9464	2.83479
-1.93972	2.81559
-1.9342	2.80435
-1.9254	2.82042
-1.91996	2.8027
-1.9136	2.83263
-1.90659	2.83103
-1.89976	2.80242
-1.89322	2.80811
-1.88628	2.80703
-1.88054	2.81794
-1.87349	2.80917
-1.86691	2.81121
-1.85994	2.823
-1.85274	2.81185
-1.84679	2.80165
-1.84003	2.78782
-1.83367	2.81016
-1.82666	2.80444
-1.82023	2.81677
-1.81285	2.80873
-1.80755	2.81909
-1.80076	2.7989
-1.79316	2.78699
-1.78702	2.81296
-1.78081	2.83678
-1.77195	2.82675
-1.7662	2.83906
-1.75999	2.81375
-1.75342	2.80128
-1.74695	2.81964
-1.74026	2.80838
-1.73405	2.82438
-1.72675	2.8187
-1.72065	2.82898
-1.71258	2.81194
-1.70779	2.80558
-1.70063	2.82062
-1.6926	2.79994
-1.68704	2.83008
-1.68043	2.81913
-1.67396	2.81099
-1.66655	2.82335
-1.6607	2.78323
-1.65463	2.81865
-1.6465	2.80763
-1.64119	2.82174
-1.63338	2.81468
-1.62739	2.80612
-1.62005	2.79827
-1.61307	2.78249
-1.60653	2.79113
-1.60043	2.79851
-1.59364	2.83524
-1.58626	2.78745
-1.5807	2.82255
-1.57438	2.78017
-1.56613	2.78704
-1.56043	2.79941
-1.55295	2.80718
-1.54604	2.79541
-1.53983	2.76879
-1.53387	2.78423
-1.52762	2.81417
-1.52036	2.78775
-1.51374	2.7911
-1.50771	2.7859
-1.50012	2.78248
-1.49365	2.79509
-1.48675	2.82407
-1.48018	2.81181
-1.47382	2.80467
-1.46612	2.79844
-1.46056	2.7791
-1.4534	2.79885
-1.44744	2.78436
-1.43988	2.78994
-1.43342	2.81701
-1.42659	2.80124
-1.41994	2.76955
-1.41453	2.8163
-1.40708	2.78567
-1.40058	2.81957
-1.39345	2.78497
-1.38706	2.78597
-1.38038	2.77485
-1.373	2.78585
-1.36762	2.78466
-1.36039	2.80766
-1.3536	2.78449
-1.3467	2.79299
-1.33998	2.76562
-1.33322	2.79391
-1.32708	2.81285
-1.31974	2.78161
-1.31356	2.7928
-1.30702	2.77681
-1.29947	2.79392
-1.29307	2.76585
-1.28712	2.76711
-1.27978	2.7639
-1.27356	2.7755
-1.26666	2.7829
-1.2599	2.77677
-1.25333	2.75335
-1.24693	2.76719
-1.23981	2.74644
-1.23418	2.77249
-1.22728	2.77927
-1.21979	2.768
-1.21296	2.76795
-1.20701	2.7616
-1.19967	2.76206
-1.19429	2.77908
-1.18673	2.76199
-1.18027	2.76436
-1.17391	2.76223
-1.16653	2.76758
-1.15989	2.77097
-1.15436	2.75365
-1.14702	2.76809
-1.14001	2.74632
-1.13431	2.77146
-1.12701	2.76534
-1.12109	2.76255
-1.11353	2.77173
-1.10739	2.78897
-1.10099	2.8058
-1.09373	2.75955
-1.08773	2.76323
-1.07989	2.77241
-1.07473	2.78103
-1.06753	2.77806
-1.06034	2.75647
-1.05387	2.75037
-1.04701	2.75383
-1.03974	2.75985
-1.0332	2.78497
-1.02594	2.79163
-1.02009	2.77913
-1.01369	2.75014
-1.00755	2.75307
-1.00014	2.77341
-0.99386	2.78649
-0.98699	2.73787
-0.98085	2.76774
-0.97438	2.75735
-0.96759	2.75648
-0.96036	2.73736
-0.95335	2.76401
-0.94644	2.76272
-0.9403	2.78643
-0.93438	2.74935
-0.92694	2.75833
-0.9204	2.72657
-0.91302	2.74478
-0.90677	2.74491
-0.90052	2.76596
-0.89384	2.76524
-0.88694	2.74556
-0.88065	2.74305
-0.87367	2.74264
-0.86663	2.73905
-0.86078	2.74991
-0.85344	2.73912
-0.84763	2.75132
-0.83967	2.75357
-0.8332	2.75077
-0.82783	2.75833
-0.82001	2.73058
-0.8138	2.77223
-0.80734	2.75216
-0.80018	2.78623
-0.79328	2.76088
-0.78634	2.75427
-0.78092	2.75816
-0.77337	2.76767
-0.76661	2.75401
-0.75992	2.76227
-0.75375	2.75978
-0.74615	2.74381
-0.73976	2.76776
-0.73286	2.75409
-0.72639	2.76275
-0.72029	2.76695
-0.71353	2.775
-0.70739	2.77305
-0.70158	2.78836
-0.69362	2.75696
-0.6865	2.75946
-0.68101	2.74804
-0.67404	2.78262
-0.66725	2.78309
-0.66045	2.76964
-0.65344	2.77754
-0.64723	2.76835
-0.64029	2.76615
-0.63309	2.77745
-0.62663	2.77679
-0.61987	2.75835
-0.61322	2.75319
-0.60668	2.78119
-0.59974	2.76371
-0.59389	2.75384
-0.58692	2.7754
-0.5798	2.80937
-0.57329	2.80738
-0.56621	2.80352
-0.55996	2.78625
-0.55466	2.77511
-0.54692	2.79267
-0.53976	2.81604
-0.53348	2.82224
-0.52683	2.82185
-0.52058	2.84418
-0.51429	2.81005
-0.50656	2.80184
-0.50038	2.82298
-0.49384	2.81167
-0.48694	2.82758
-0.48054	2.85452
-0.47379	2.83029
-0.46739	2.82416
-0.46027	2.82142
-0.45344	2.8276
-0.44719	2.85576
-0.43974	2.8461
-0.4336	2.85681
-0.4267	2.83856
-0.4206	2.8271
-0.41395	2.85755
-0.40763	2.85813
-0.39891	2.85365
-0.39342	2.85498
-0.38714	2.84907
-0.38013	2.84429
-0.37333	2.86268
-0.36701	2.84166
-0.35964	2.84658
-0.35371	2.8712
-0.34714	2.85397
-0.34027	2.86336
-0.33482	2.87114
-0.32581	2.85556
-0.32011	2.8721
-0.31379	2.84789
-0.30645	2.84869
-0.30049	2.87308
-0.29333	2.85381
-0.28665	2.88066
-0.27985	2.88221
-0.27371	2.88839
-0.26659	2.86562
-0.25969	2.86719
-0.25388	2.93086
-0.24679	2.89891
-0.23982	2.89121
-0.23422	2.85737
-0.22674	2.88143
-0.22053	2.895
-0.21333	2.90421
-0.20734	2.90654
-0.20007	2.87078
-0.19408	2.85877
-0.18692	2.87052
-0.18063	2.8529
-0.17322	2.8819
-0.1669	2.8857
-0.16094	2.88592
-0.1539	2.88592
-0.14685	2.88568
-0.14005	2.88521
-0.13308	2.88451
-0.12676	2.88357
-0.12036	2.8824
-0.11248	2.881
-0.1063	2.87937
-0.10016	2.87751
-0.09264	2.87541
-0.08763	2.87308
-0.08018	2.87052
-0.07386	2.86773
-0.06728	2.8647
-0.05947	2.86144
-0.05264	2.85795
-0.0465	2.85423
-0.03985	2.85028
-0.03357	2.84609
-0.02645	2.84167
-0.02082	2.83702
-0.01322	2.83214
-0.00705	2.82702
0.000399635	2.82167

## Sheet: Fig.S4
Fig. S4a																										temperature	RMCD	temperature	Fitting
	30 k		30 k		40 k		40 k		20 k		20 k		35 k		35 k		50 k		50 k		10 k		10 k		Fig. S4a	10	1.02	10	1.01373
0.285	0.81252	-0.285	-0.81758	0.285	0.41454	-0.285	-0.44285	0.285	0.9332	-0.285	-0.91261	0.285	0.66882	-0.285	-0.67543	0.285	0.05724	-0.285	-0.0463	0.285	0.99417	-0.285	-0.99707			20	0.92	10.03	1.0135
0.28	0.823	-0.28	-0.81965	0.28	0.41443	-0.28	-0.49579	0.28	0.91496	-0.28	-0.89178	0.28	0.66494	-0.28	-0.67794	0.28	0.0308	-0.28	-0.03778	0.28	1.00007	-0.28	-1.00053			30	0.83	10.0601	1.01328
0.275	0.8235	-0.275	-0.81326	0.275	0.4196	-0.275	-0.4624	0.275	0.90297	-0.275	-0.89423	0.275	0.68422	-0.275	-0.67825	0.275	0.06724	-0.275	-0.05328	0.275	0.99522	-0.275	-0.99598			35	0.64	10.0901	1.01305
0.27	0.8297	-0.27	-0.81664	0.27	0.40864	-0.27	-0.43486	0.27	0.90844	-0.27	-0.8877	0.27	0.67724	-0.27	-0.66891	0.27	0.03903	-0.27	-0.03347	0.27	0.99771	-0.27	-0.99398			40	0.03	10.1201	1.01282
0.265	0.82241	-0.265	-0.80791	0.265	0.40435	-0.265	-0.41568	0.265	0.9181	-0.265	-0.9216	0.265	0.67599	-0.265	-0.66549	0.265	0.03887	-0.265	-0.04728	0.265	0.99773	-0.265	-0.99812			50	0.015	10.1502	1.01259
0.26	0.81868	-0.26	-0.817	0.26	0.40384	-0.26	-0.44402	0.26	0.90186	-0.26	-0.92121	0.26	0.68324	-0.26	-0.67004	0.26	0.04433	-0.26	-0.04236	0.26	0.99832	-0.26	-0.99645					10.1802	1.01236
0.255	0.82726	-0.255	-0.80424	0.255	0.42861	-0.255	-0.44565	0.255	0.89758	-0.255	-0.88849	0.255	0.69931	-0.255	-0.67371	0.255	0.04826	-0.255	-0.01685	0.255	0.99859	-0.255	-0.99552					10.2102	1.01213
0.25	0.82378	-0.25	-0.81676	0.25	0.41349	-0.25	-0.45445	0.25	0.91972	-0.25	-0.91574	0.25	0.67908	-0.25	-0.66631	0.25	0.05052	-0.25	-0.01943	0.25	0.99885	-0.25	-0.9972					10.2402	1.0119
0.245	0.81915	-0.245	-0.81081	0.245	0.41669	-0.245	-0.46764	0.245	0.91969	-0.245	-0.89956	0.245	0.68042	-0.245	-0.67412	0.245	0.02425	-0.245	-0.05368	0.245	0.99881	-0.245	-0.99506					10.2703	1.01167
0.24	0.82086	-0.24	-0.82751	0.24	0.41737	-0.24	-0.46035	0.24	0.90043	-0.24	-0.92322	0.24	0.68674	-0.24	-0.6663	0.24	0.03097	-0.24	-0.02482	0.24	1.00364	-0.24	-0.99362					10.3003	1.01144
0.235	0.82407	-0.235	-0.81076	0.235	0.41932	-0.235	-0.475	0.235	0.91033	-0.235	-0.89033	0.235	0.65943	-0.235	-0.66979	0.235	0.02832	-0.235	-0.03394	0.235	0.99924	-0.235	-0.99378					10.3303	1.01121
0.23	0.81628	-0.23	-0.79679	0.23	0.42126	-0.23	-0.46039	0.23	0.9238	-0.23	-0.90835	0.23	0.67537	-0.23	-0.66664	0.23	0.06078	-0.23	-0.02524	0.23	0.99874	-0.23	-0.99384					10.3604	1.01098
0.225	0.81975	-0.225	-0.81619	0.225	0.43158	-0.225	-0.42676	0.225	0.91529	-0.225	-0.8989	0.225	0.70043	-0.225	-0.67545	0.225	0.06472	-0.225	-0.04014	0.225	1.00022	-0.225	-0.99259					10.3904	1.01075
0.22	0.82207	-0.22	-0.80417	0.22	0.42187	-0.22	-0.41685	0.22	0.92763	-0.22	-0.91398	0.22	0.66494	-0.22	-0.67027	0.22	0.02893	-0.22	-0.01725	0.22	1.00086	-0.22	-0.99776					10.4204	1.01052
0.215	0.8236	-0.215	-0.81199	0.215	0.42228	-0.215	-0.45657	0.215	0.90873	-0.215	-0.91277	0.215	0.66592	-0.215	-0.6749	0.215	0.02545	-0.215	-0.00934	0.215	1.00348	-0.215	-0.99157					10.4505	1.01029
0.21	0.81881	-0.21	-0.80397	0.21	0.44038	-0.21	-0.43045	0.21	0.91452	-0.21	-0.89937	0.21	0.68365	-0.21	-0.66717	0.21	0.02946	-0.21	-0.01453	0.21	1.00665	-0.21	-0.99378					10.4805	1.01006
0.205	0.82661	-0.205	-0.8136	0.205	0.44205	-0.205	-0.39262	0.205	0.92323	-0.205	-0.89936	0.205	0.67162	-0.205	-0.6888	0.205	0.0241	-0.205	-0.04384	0.205	1.00301	-0.205	-0.99153					10.5105	1.00983
0.2	0.82669	-0.2	-0.80923	0.2	0.4412	-0.2	-0.42356	0.2	0.91144	-0.2	-0.92321	0.2	0.68031	-0.2	-0.67375	0.2	0.04122	-0.2	-0.01578	0.2	1.00404	-0.2	-0.99166					10.5405	1.0096
0.195	0.82145	-0.195	-0.80668	0.195	0.43655	-0.195	-0.40902	0.195	0.913	-0.195	-0.91898	0.195	0.69292	-0.195	-0.6788	0.195	0.0365	-0.195	-0.0158	0.195	0.99901	-0.195	-0.99443					10.5706	1.00936
0.19	0.82586	-0.19	-0.80808	0.19	0.45117	-0.19	-0.41901	0.19	0.92189	-0.19	-0.88991	0.19	0.67951	-0.19	-0.67076	0.19	0.05614	-0.19	-0.01582	0.19	1.00925	-0.19	-0.99374					10.6006	1.00913
0.185	0.82815	-0.185	-0.81626	0.185	0.4437	-0.185	-0.44803	0.185	0.91124	-0.185	-0.89458	0.185	0.66879	-0.185	-0.66693	0.185	0.03689	-0.185	-0.03475	0.185	0.99723	-0.185	-0.99408					10.6306	1.0089
0.18	0.82919	-0.18	-0.80774	0.18	0.44002	-0.18	-0.44632	0.18	0.93042	-0.18	-0.8986	0.18	0.70103	-0.18	-0.67116	0.18	0.02885	-0.18	-0.01529	0.18	1.00512	-0.18	-0.99358					10.6607	1.00867
0.175	0.83332	-0.175	-0.81241	0.175	0.4237	-0.175	-0.41534	0.175	0.91299	-0.175	-0.90324	0.175	0.68718	-0.175	-0.67813	0.175	0.04327	-0.175	0.01353	0.175	1.0039	-0.175	-0.99655					10.6907	1.00844
0.17	0.82341	-0.17	-0.81026	0.17	0.43772	-0.17	-0.41331	0.17	0.91996	-0.17	-0.9102	0.17	0.68412	-0.17	-0.66361	0.17	0.03128	-0.17	-0.02506	0.17	0.99674	-0.17	-0.99386					10.7207	1.0082
0.165	0.82268	-0.165	-0.8146	0.165	0.41168	-0.165	-0.45488	0.165	0.92521	-0.165	-0.90461	0.165	0.68712	-0.165	-0.67532	0.165	0.01888	-0.165	-0.05048	0.165	1.00803	-0.165	-0.99203					10.7508	1.00797
0.16	0.8232	-0.16	-0.82098	0.16	0.41269	-0.16	-0.44816	0.16	0.90069	-0.16	-0.90584	0.16	0.68514	-0.16	-0.67137	0.16	0.03082	-0.16	-0.00417	0.16	1.00335	-0.16	-1.00124					10.7808	1.00774
0.155	0.82399	-0.155	-0.8073	0.155	0.4036	-0.155	-0.44507	0.155	0.90898	-0.155	-0.92293	0.155	0.67263	-0.155	-0.67745	0.155	0.02836	-0.155	-0.02839	0.155	1.00986	-0.155	-0.99332					10.8108	1.00751
0.15	0.82397	-0.15	-0.80987	0.15	0.4261	-0.15	-0.47299	0.15	0.9228	-0.15	-0.91698	0.15	0.69826	-0.15	-0.66873	0.15	0.06142	-0.15	-0.03201	0.15	1.00457	-0.15	-0.99179					10.8408	1.00727
0.145	0.83259	-0.145	-0.81725	0.145	0.43343	-0.145	-0.45703	0.145	0.90756	-0.145	-0.90308	0.145	0.68019	-0.145	-0.67454	0.145	0.01504	-0.145	-0.01089	0.145	1.00991	-0.145	-0.98877					10.8709	1.00704
0.14	0.82194	-0.14	-0.81014	0.14	0.42939	-0.14	-0.4396	0.14	0.92123	-0.14	-0.91466	0.14	0.68635	-0.14	-0.67434	0.14	0.04146	-0.14	0.00648	0.14	1.00392	-0.14	-0.99364					10.9009	1.00681
0.135	0.80646	-0.135	-0.80924	0.135	0.44683	-0.135	-0.46742	0.135	0.90584	-0.135	-0.8982	0.135	0.69677	-0.135	-0.67915	0.135	-0.000527179	-0.135	-0.0271	0.135	1.01012	-0.135	-0.98864					10.9309	1.00657
0.13	0.81394	-0.13	-0.81159	0.13	0.439	-0.13	-0.43367	0.13	0.92285	-0.13	-0.91589	0.13	0.66625	-0.13	-0.67218	0.13	0.00565	-0.13	-0.00489	0.13	1.00934	-0.13	-0.99262					10.961	1.00634
0.125	0.82655	-0.125	-0.81868	0.125	0.4324	-0.125	-0.44088	0.125	0.91817	-0.125	-0.91421	0.125	0.69394	-0.125	-0.66387	0.125	0.02985	-0.125	-0.01007	0.125	1.01232	-0.125	-0.99026					10.991	1.0061
0.12	0.82728	-0.12	-0.80991	0.12	0.43185	-0.12	-0.41275	0.12	0.90623	-0.12	-0.89946	0.12	0.67296	-0.12	-0.67654	0.12	0.01215	-0.12	-0.02953	0.12	1.00578	-0.12	-0.99048					11.021	1.00587
0.115	0.82409	-0.115	-0.83413	0.115	0.43635	-0.115	-0.45965	0.115	0.929	-0.115	-0.92442	0.115	0.68095	-0.115	-0.67791	0.115	0.02794	-0.115	-0.00154	0.115	1.00581	-0.115	-0.9869					11.0511	1.00564
0.11	0.82197	-0.11	-0.80134	0.11	0.44517	-0.11	-0.42093	0.11	0.91306	-0.11	-0.89955	0.11	0.67465	-0.11	-0.67479	0.11	0.02688	-0.11	0.00543	0.11	1.00996	-0.11	-0.99233					11.0811	1.0054
0.105	0.82986	-0.105	-0.80904	0.105	0.43762	-0.105	-0.4423	0.105	0.92707	-0.105	-0.91365	0.105	0.67927	-0.105	-0.67189	0.105	0.01462	-0.105	0.01053	0.105	1.01166	-0.105	-0.99157					11.1111	1.00517
0.1	0.83536	-0.1	-0.81155	0.1	0.43385	-0.1	-0.45928	0.1	0.91494	-0.1	-0.91806	0.1	0.6922	-0.1	-0.6721	0.1	0.01894	-0.1	-0.000735649	0.1	1.01306	-0.1	-0.99125					11.1411	1.00493
0.095	0.81164	-0.095	-0.81317	0.095	0.41595	-0.095	-0.43236	0.095	0.91854	-0.095	-0.91026	0.095	0.68868	-0.095	-0.66996	0.095	0.00827	-0.095	-0.02886	0.095	1.01114	-0.095	-0.99035					11.1712	1.0047
0.09	0.82212	-0.09	-0.81737	0.09	0.43399	-0.09	-0.46433	0.09	0.9254	-0.09	-0.91727	0.09	0.67609	-0.09	-0.67377	0.09	0.01512	-0.09	-0.0028	0.09	1.0114	-0.09	-0.9908					11.2012	1.00446
0.085	0.82993	-0.085	-0.80761	0.085	0.43307	-0.085	-0.44569	0.085	0.91545	-0.085	-0.91056	0.085	0.69035	-0.085	-0.67155	0.085	0.00568	-0.085	-0.01817	0.085	1.01136	-0.085	-0.9868					11.2312	1.00422
0.08	0.82533	-0.08	-0.80195	0.08	0.42344	-0.08	-0.4304	0.08	0.92253	-0.08	-0.89021	0.08	0.68694	-0.08	-0.67343	0.08	0.01585	-0.08	-0.00943	0.08	1.0146	-0.08	-0.98639					11.2613	1.00399
0.075	0.82806	-0.075	-0.81745	0.075	0.43279	-0.075	-0.46085	0.075	0.93008	-0.075	-0.91636	0.075	0.68349	-0.075	-0.67469	0.075	0.01487	-0.075	0.000498059	0.075	1.01297	-0.075	-0.98905					11.2913	1.00375
0.07	0.82003	-0.07	-0.83087	0.07	0.41559	-0.07	-0.44301	0.07	0.91792	-0.07	-0.9237	0.07	0.6838	-0.07	-0.67021	0.07	0.0049	-0.07	-0.00455	0.07	1.01025	-0.07	-0.98501					11.3213	1.00352
0.065	0.83203	-0.065	-0.80642	0.065	0.41483	-0.065	-0.41053	0.065	0.92895	-0.065	-0.90594	0.065	0.68173	-0.065	-0.67397	0.065	-0.0026	-0.065	-0.00344	0.065	1.01213	-0.065	-0.98853					11.3514	1.00328
0.06	0.82113	-0.06	-0.81684	0.06	0.39258	-0.06	-0.39269	0.06	0.90921	-0.06	-0.90991	0.06	0.69024	-0.06	-0.66561	0.06	-0.00449	-0.06	-0.01693	0.06	1.01481	-0.06	-0.98494					11.3814	1.00304
0.055	0.81364	-0.055	-0.8068	0.055	0.36274	-0.055	-0.39253	0.055	0.91847	-0.055	-0.89851	0.055	0.68829	-0.055	-0.67297	0.055	0.00673	-0.055	-0.00422	0.055	1.01502	-0.055	-0.98953					11.4114	1.00281
0.05	0.82713	-0.05	-0.81284	0.05	0.32532	-0.05	-0.33856	0.05	0.93503	-0.05	-0.91149	0.05	0.68786	-0.05	-0.67532	0.05	0.01595	-0.05	-0.02206	0.05	1.01169	-0.05	-0.988					11.4414	1.00257
0.045	0.83041	-0.045	-0.80482	0.045	0.30307	-0.045	-0.3007	0.045	0.94542	-0.045	-0.90418	0.045	0.69137	-0.045	-0.67494	0.045	-0.00695	-0.045	0.00849	0.045	1.02066	-0.045	-0.98942					11.4715	1.00233
0.04	0.82416	-0.04	-0.8131	0.04	0.29599	-0.04	-0.20577	0.04	0.90885	-0.04	-0.90637	0.04	0.68778	-0.04	-0.67068	0.04	0.00848	-0.04	-0.01339	0.04	1.01483	-0.04	-0.98667					11.5015	1.0021
0.035	0.82327	-0.035	-0.80219	0.035	0.26362	-0.035	-0.20009	0.035	0.9362	-0.035	-0.89947	0.035	0.67375	-0.035	-0.66699	0.035	0.00931	-0.035	0.01155	0.035	1.01399	-0.035	-0.98443					11.5315	1.00186
0.03	0.82866	-0.03	-0.81092	0.03	0.26539	-0.03	-0.192	0.03	0.91836	-0.03	-0.92081	0.03	0.68989	-0.03	-0.66888	0.03	0.01771	-0.03	-0.00895	0.03	1.01856	-0.03	-0.98791					11.5616	1.00162
0.025	0.82353	-0.025	-0.8191	0.025	0.20522	-0.025	-0.18547	0.025	0.91541	-0.025	-0.91322	0.025	0.6877	-0.025	-0.67254	0.025	0.00649	-0.025	-0.00212	0.025	1.01336	-0.025	-0.98892					11.5916	1.00138
0.02	0.82972	-0.02	-0.80585	0.02	0.16972	-0.02	-0.10871	0.02	0.91176	-0.02	-0.90309	0.02	0.68295	-0.02	-0.66793	0.02	-0.000258476	-0.02	0.00178	0.02	1.0131	-0.02	-0.9797					11.6216	1.00114
0.015	0.83391	-0.015	-0.81606	0.015	0.16339	-0.015	-0.10657	0.015	0.93171	-0.015	-0.90359	0.015	0.66408	-0.015	-0.67889	0.015	-0.00321	-0.015	0.00254	0.015	1.02268	-0.015	-0.99056					11.6517	1.00091
0.01	0.8272	-0.01	-0.80511	0.01	0.16591	-0.01	-0.05615	0.01	0.923	-0.01	-0.8997	0.01	0.6339	-0.01	-0.6706	0.01	0.01257	-0.01	0.01984	0.01	1.01547	-0.01	-0.98619					11.6817	1.00067
0.005	0.8174	-0.005	-0.778	0.005	0.08754	-0.005	-0.02036	0.005	0.92378	-0.005	-0.91771	0.005	0.60545	-0.005	-0.66048	0.005	-0.00455	-0.005	0.0019	0.005	1.01925	-0.005	-0.98755					11.7117	1.00043
-2.09902e-16	0.82331	-2.09902e-16	-0.74854	-2.09902e-16	-0.03128	1.73472e-18	-0.00213	-2.09902e-16	0.91136	-2.09902e-16	-0.90963	-2.09902e-16	0.56651	-2.09902e-16	-0.62975	-2.09902e-16	-0.00413	-2.09902e-16	0.01848	-2.09902e-16	1.01108	-2.09902e-16	-0.98141					11.7417	1.00019
-0.005	0.77072	0.005	-0.73238	-0.005	-0.11218	0.005	0.04683	-0.005	0.92973	0.005	-0.90305	-0.005	-0.19209	0.005	0.19161	-0.005	0.00698	0.005	-0.000516598	-0.005	1.01771	0.005	-0.98474					11.7718	0.99995
-0.01	0.05064	0.01	0.12608	-0.01	-0.17427	0.01	0.10164	-0.01	0.91945	0.01	-0.88255	-0.01	-0.55016	0.01	0.57546	-0.01	-0.000430363	0.01	0.00483	-0.01	1.00502	0.01	-0.98444					11.8018	0.99971
-0.015	-0.73104	0.015	0.65655	-0.015	-0.19553	0.015	0.15938	-0.015	0.91248	0.015	-0.84668	-0.015	-0.6251	0.015	0.64943	-0.015	0.00745	0.015	0.00153	-0.015	1.01182	0.015	-0.98485					11.8318	0.99947
-0.02	-0.76937	0.02	0.78008	-0.02	-0.25724	0.02	0.21858	-0.02	0.82051	0.02	-0.84156	-0.02	-0.66578	0.02	0.66484	-0.02	0.01345	0.02	0.0076	-0.02	1.00118	0.02	-0.98294					11.8619	0.99923
-0.025	-0.79698	0.025	0.81285	-0.025	-0.27092	0.025	0.25144	-0.025	0.03915	0.025	0.43721	-0.025	-0.67545	0.025	0.69262	-0.025	-0.00843	0.025	0.00104	-0.025	0.86685	0.025	-0.9661					11.8919	0.99899
-0.03	-0.81227	0.03	0.81914	-0.03	-0.2846	0.03	0.25597	-0.03	-0.83837	0.03	0.78908	-0.03	-0.67022	0.03	0.67635	-0.03	0.02243	0.03	0.00589	-0.03	0.86573	0.03	-0.93627					11.9219	0.99875
-0.035	-0.82205	0.035	0.81772	-0.035	-0.29828	0.035	0.28472	-0.035	-0.86303	0.035	0.83785	-0.035	-0.66021	0.035	0.65701	-0.035	0.01832	0.035	0.02386	-0.035	-0.40319	0.035	-0.76771					11.952	0.99851
-0.04	-0.80078	0.04	0.80724	-0.04	-0.32965	0.04	0.32664	-0.04	-0.90432	0.04	0.90623	-0.04	-0.66199	0.04	0.68667	-0.04	-0.00151	0.04	0.000242176	-0.04	-0.85447	0.04	0.93333					11.982	0.99827
-0.045	-0.82228	0.045	0.80583	-0.045	-0.36861	0.045	0.34807	-0.045	-0.90014	0.045	0.90651	-0.045	-0.6676	0.045	0.67486	-0.045	-0.0224	0.045	0.00538	-0.045	-0.96877	0.045	0.96397					12.012	0.99803
-0.05	-0.79169	0.05	0.81426	-0.05	-0.41136	0.05	0.34755	-0.05	-0.91427	0.05	0.89907	-0.05	-0.67469	0.05	0.66383	-0.05	-0.0227	0.05	0.01379	-0.05	-0.98898	0.05	1.00043					12.042	0.99779
-0.055	-0.81264	0.055	0.80019	-0.055	-0.39242	0.055	0.3601	-0.055	-0.90812	0.055	0.90811	-0.055	-0.66696	0.055	0.67151	-0.055	0.0051	0.055	0.02638	-0.055	-0.9968	0.055	1.0022					12.0721	0.99755
-0.06	-0.81288	0.06	0.81101	-0.06	-0.4087	0.06	0.38263	-0.06	-0.90999	0.06	0.92255	-0.06	-0.6754	0.06	0.68147	-0.06	-0.00306	0.06	0.00944	-0.06	-0.9909	0.06	1.00447					12.1021	0.99731
-0.065	-0.80119	0.065	0.82929	-0.065	-0.39616	0.065	0.39492	-0.065	-0.89565	0.065	0.91397	-0.065	-0.65721	0.065	0.68018	-0.065	-0.01338	0.065	0.02995	-0.065	-0.99585	0.065	1.00445					12.1321	0.99707
-0.07	-0.80724	0.07	0.81699	-0.07	-0.40006	0.07	0.38103	-0.07	-0.90916	0.07	0.92935	-0.07	-0.67455	0.07	0.67996	-0.07	0.0175	0.07	0.02474	-0.07	-0.99571	0.07	1.00363					12.1622	0.99682
-0.075	-0.81315	0.075	0.81102	-0.075	-0.42165	0.075	0.40651	-0.075	-0.91993	0.075	0.92768	-0.075	-0.67382	0.075	0.65013	-0.075	-0.00967	0.075	-0.0008191	-0.075	-0.99634	0.075	1.00317					12.1922	0.99658
-0.08	-0.79928	0.08	0.8092	-0.08	-0.41923	0.08	0.39979	-0.08	-0.90627	0.08	0.93569	-0.08	-0.65992	0.08	0.67889	-0.08	-0.01062	0.08	0.0177	-0.08	-0.99779	0.08	1.0028					12.2222	0.99634
-0.085	-0.81507	0.085	0.80293	-0.085	-0.42428	0.085	0.38723	-0.085	-0.92191	0.085	0.93378	-0.085	-0.68392	0.085	0.69013	-0.085	-0.01345	0.085	0.01611	-0.085	-0.99184	0.085	1.00014					12.2523	0.9961
-0.09	-0.81493	0.09	0.8121	-0.09	-0.42082	0.09	0.4096	-0.09	-0.89177	0.09	0.91965	-0.09	-0.67241	0.09	0.6631	-0.09	-0.01288	0.09	0.02078	-0.09	-0.99205	0.09	1.00186					12.2823	0.99586
-0.095	-0.81521	0.095	0.829	-0.095	-0.42369	0.095	0.41189	-0.095	-0.91101	0.095	0.92259	-0.095	-0.66933	0.095	0.67552	-0.095	-0.00854	0.095	0.00713	-0.095	-1.0024	0.095	1.00231					12.3123	0.99561
-0.1	-0.8065	0.1	0.80266	-0.1	-0.44552	0.1	0.36836	-0.1	-0.90304	0.1	0.94087	-0.1	-0.69101	0.1	0.66678	-0.1	0.00329	0.1	0.02105	-0.1	-0.98807	0.1	1.00458					12.3423	0.99537
-0.105	-0.81429	0.105	0.8194	-0.105	-0.44333	0.105	0.38245	-0.105	-0.89955	0.105	0.92111	-0.105	-0.65656	0.105	0.67006	-0.105	-0.0021	0.105	0.01299	-0.105	-0.99058	0.105	1.0066					12.3724	0.99513
-0.11	-0.81191	0.11	0.80957	-0.11	-0.40694	0.11	0.39068	-0.11	-0.91616	0.11	0.94988	-0.11	-0.68076	0.11	0.67643	-0.11	-0.0145	0.11	0.02179	-0.11	-0.99625	0.11	0.99973					12.4024	0.99488
-0.115	-0.81665	0.115	0.79158	-0.115	-0.42436	0.115	0.40624	-0.115	-0.89983	0.115	0.90586	-0.115	-0.65985	0.115	0.67547	-0.115	-0.01567	0.115	0.01094	-0.115	-0.98881	0.115	1.00416					12.4324	0.99464
-0.12	-0.81105	0.12	0.81887	-0.12	-0.41397	0.12	0.40277	-0.12	-0.88308	0.12	0.93526	-0.12	-0.67578	0.12	0.67437	-0.12	-0.02246	0.12	0.01462	-0.12	-0.99118	0.12	1.00061					12.4625	0.9944
-0.125	-0.811	0.125	0.81468	-0.125	-0.39979	0.125	0.40661	-0.125	-0.91864	0.125	0.92928	-0.125	-0.67615	0.125	0.66019	-0.125	-0.0202	0.125	0.02767	-0.125	-0.99487	0.125	1.00674					12.4925	0.99415
-0.13	-0.8111	0.13	0.80332	-0.13	-0.38688	0.13	0.409	-0.13	-0.896	0.13	0.92778	-0.13	-0.69581	0.13	0.68339	-0.13	-0.01006	0.13	0.01854	-0.13	-0.99537	0.13	1.00002					12.5225	0.99391
-0.135	-0.80963	0.135	0.8253	-0.135	-0.43018	0.135	0.40407	-0.135	-0.9018	0.135	0.93948	-0.135	-0.66293	0.135	0.6722	-0.135	-0.01303	0.135	0.03164	-0.135	-1.00947	0.135	0.99676					12.5526	0.99366
-0.14	-0.81579	0.14	0.8066	-0.14	-0.44237	0.14	0.41638	-0.14	-0.91052	0.14	0.91465	-0.14	-0.67076	0.14	0.67475	-0.14	-0.03615	0.14	0.03164	-0.14	-0.99183	0.14	0.99972					12.5826	0.99342
-0.145	-0.81146	0.145	0.8152	-0.145	-0.44357	0.145	0.37229	-0.145	-0.90911	0.145	0.92606	-0.145	-0.67484	0.145	0.67057	-0.145	-0.00849	0.145	0.02227	-0.145	-0.99842	0.145	1.00209					12.6126	0.99317
-0.15	-0.8178	0.15	0.81049	-0.15	-0.44157	0.15	0.41161	-0.15	-0.90461	0.15	0.92263	-0.15	-0.67095	0.15	0.6664	-0.15	-0.01547	0.15	0.0335	-0.15	-0.99607	0.15	1.00124					12.6426	0.99293
-0.155	-0.81686	0.155	0.82455	-0.155	-0.46107	0.155	0.42897	-0.155	-0.91488	0.155	0.9243	-0.155	-0.68274	0.155	0.67383	-0.155	-0.02588	0.155	0.01852	-0.155	-0.99703	0.155	0.99867					12.6727	0.99268
-0.16	-0.80899	0.16	0.80857	-0.16	-0.43196	0.16	0.41854	-0.16	-0.91506	0.16	0.94064	-0.16	-0.67635	0.16	0.67068	-0.16	-0.01616	0.16	0.03713	-0.16	-0.99381	0.16	0.99859					12.7027	0.99244
-0.165	-0.81479	0.165	0.82344	-0.165	-0.44075	0.165	0.4125	-0.165	-0.90055	0.165	0.92829	-0.165	-0.66637	0.165	0.67013	-0.165	-0.04576	0.165	0.01946	-0.165	-0.99232	0.165	1.00184					12.7327	0.99219
-0.17	-0.81185	0.17	0.82011	-0.17	-0.43312	0.17	0.43133	-0.17	-0.90063	0.17	0.92432	-0.17	-0.67145	0.17	0.67723	-0.17	-0.04352	0.17	0.03011	-0.17	-0.99061	0.17	1.00048					12.7628	0.99195
-0.175	-0.80953	0.175	0.82905	-0.175	-0.45364	0.175	0.43429	-0.175	-0.92057	0.175	0.92531	-0.175	-0.65649	0.175	0.67357	-0.175	-0.0132	0.175	0.02073	-0.175	-0.99855	0.175	0.99926					12.7928	0.9917
-0.18	-0.81593	0.18	0.82521	-0.18	-0.46307	0.18	0.46671	-0.18	-0.89162	0.18	0.93353	-0.18	-0.67935	0.18	0.66908	-0.18	-0.03644	0.18	0.02456	-0.18	-1.00132	0.18	0.99928					12.8228	0.99146
-0.185	-0.81221	0.185	0.80598	-0.185	-0.45734	0.185	0.43622	-0.185	-0.90123	0.185	0.93646	-0.185	-0.66595	0.185	0.66946	-0.185	-0.01322	0.185	0.04209	-0.185	-0.99725	0.185	0.99916					12.8529	0.99121
-0.19	-0.81299	0.19	0.81884	-0.19	-0.46804	0.19	0.44524	-0.19	-0.90185	0.19	0.93211	-0.19	-0.67728	0.19	0.662	-0.19	-0.01621	0.19	0.06668	-0.19	-0.99486	0.19	1.00001					12.8829	0.99096
-0.195	-0.81445	0.195	0.81422	-0.195	-0.45004	0.195	0.43377	-0.195	-0.91139	0.195	0.92621	-0.195	-0.65755	0.195	0.68253	-0.195	-0.02108	0.195	0.02199	-0.195	-0.99266	0.195	0.99672					12.9129	0.99072
-0.2	-0.80855	0.2	0.82248	-0.2	-0.43136	0.2	0.44717	-0.2	-0.91154	0.2	0.91942	-0.2	-0.68278	0.2	0.66193	-0.2	-0.02238	0.2	0.01976	-0.2	-0.99491	0.2	0.99991					12.9429	0.99047
-0.205	-0.8109	0.205	0.81771	-0.205	-0.45187	0.205	0.44887	-0.205	-0.89989	0.205	0.93138	-0.205	-0.67142	0.205	0.67102	-0.205	-0.0364	0.205	0.04465	-0.205	-0.99713	0.205	0.99867					12.973	0.99022
-0.21	-0.81296	0.21	0.83256	-0.21	-0.45185	0.21	0.4652	-0.21	-0.90748	0.21	0.93166	-0.21	-0.66649	0.21	0.65916	-0.21	-0.02981	0.21	0.03836	-0.21	-0.99932	0.21	0.99955					13.003	0.98997
-0.215	-0.81743	0.215	0.82029	-0.215	-0.45732	0.215	0.40252	-0.215	-0.91432	0.215	0.93813	-0.215	-0.67254	0.215	0.67496	-0.215	-0.00638	0.215	0.01442	-0.215	-0.99738	0.215	0.99696					13.033	0.98973
-0.22	-0.81161	0.22	0.82361	-0.22	-0.45268	0.22	0.42914	-0.22	-0.9032	0.22	0.931	-0.22	-0.6843	0.22	0.66646	-0.22	-0.03163	0.22	0.03542	-0.22	-0.99674	0.22	0.99954					13.0631	0.98948
-0.225	-0.81492	0.225	0.82323	-0.225	-0.452	0.225	0.46103	-0.225	-0.90685	0.225	0.93556	-0.225	-0.67664	0.225	0.66695	-0.225	-0.03254	0.225	0.03713	-0.225	-1.00128	0.225	0.99727					13.0931	0.98923
-0.23	-0.8153	0.23	0.81942	-0.23	-0.44434	0.23	0.4139	-0.23	-0.90562	0.23	0.92947	-0.23	-0.66919	0.23	0.68203	-0.23	-0.03138	0.23	0.02367	-0.23	-0.99712	0.23	1.00053					13.1231	0.98898
-0.235	-0.80685	0.235	0.81858	-0.235	-0.44427	0.235	0.41067	-0.235	-0.90835	0.235	0.92852	-0.235	-0.68178	0.235	0.65956	-0.235	-0.04444	0.235	0.04579	-0.235	-0.99594	0.235	0.99772					13.1532	0.98873
-0.24	-0.8127	0.24	0.82433	-0.24	-0.45571	0.24	0.41183	-0.24	-0.90454	0.24	0.91661	-0.24	-0.66777	0.24	0.6668	-0.24	-0.02968	0.24	0.04357	-0.24	-0.99529	0.24	0.99845					13.1832	0.98848
-0.245	-0.81399	0.245	0.83518	-0.245	-0.47206	0.245	0.42762	-0.245	-0.89886	0.245	0.93037	-0.245	-0.66012	0.245	0.67483	-0.245	-0.0445	0.245	0.01119	-0.245	-0.99936	0.245	1.00246					13.2132	0.98824
-0.25	-0.8097	0.25	0.82213	-0.25	-0.46692	0.25	0.40244	-0.25	-0.92511	0.25	0.93088	-0.25	-0.68889	0.25	0.66705	-0.25	-0.02374	0.25	0.03525	-0.25	-1.00061	0.25	0.99872					13.2432	0.98799
-0.255	-0.8125	0.255	0.80645	-0.255	-0.4607	0.255	0.40506	-0.255	-0.88887	0.255	0.92768	-0.255	-0.67235	0.255	0.66683	-0.255	-0.03669	0.255	0.04857	-0.255	-0.99932	0.255	0.99743					13.2733	0.98774
-0.26	-0.81076	0.26	0.83	-0.26	-0.4723	0.26	0.3703	-0.26	-0.89756	0.26	0.94032	-0.26	-0.67868	0.26	0.67068	-0.26	-0.02155	0.26	0.06852	-0.26	-1.00133	0.26	1.00429					13.3033	0.98749
-0.265	-0.8113	0.265	0.8195	-0.265	-0.47378	0.265	0.4258	-0.265	-0.90609	0.265	0.9273	-0.265	-0.67122	0.265	0.65915	-0.265	-0.0323	0.265	0.02599	-0.265	-0.99716	0.265	0.99892					13.3333	0.98724
-0.27	-0.81306	0.27	0.82518	-0.27	-0.47572	0.27	0.44472	-0.27	-0.9007	0.27	0.93234	-0.27	-0.66798	0.27	0.662	-0.27	-0.05899	0.27	0.06024	-0.27	-0.99834	0.27	0.99823					13.3634	0.98699
-0.275	-0.80558	0.275	0.82084	-0.275	-0.46372	0.275	0.46949	-0.275	-0.90615	0.275	0.93545	-0.275	-0.67001	0.275	0.67808	-0.275	-0.03886	0.275	0.03975	-0.275	-1.00299	0.275	0.98879					13.3934	0.98674
-0.28	-0.81348	0.28	0.82353	-0.28	-0.47321	0.28	0.45769	-0.28	-0.90418	0.28	0.92153	-0.28	-0.66368	0.28	0.66106	-0.28	-0.05994	0.28	0.0648	-0.28	-0.99815	0.28	0.99507					13.4234	0.98649
-0.285	-0.8055	0.285	0.8216	-0.285	-0.48199	0.285	0.43857	-0.285	-0.89833	0.285	0.92171	-0.285	-0.68298	0.285	0.64828	-0.285	-0.02858	0.285	0.04046	-0.285	-0.99888	0.285	0.99667					13.4535	0.98624
--	--	--	--	--	--	--	--	--	--	--	--	--	--	--	--	--	--	--	--	--	--	--	--					13.4835	0.98598
--	--	--	--	--	--	--	--	--	--	--	--	--	--	--	--	--	--	--	--	--	--	--	--					13.5135	0.98573
--	--	--	--	--	--	--	--	--	--	--	--	--	--	--	--	--	--	--	--	--	--	--	--					13.5435	0.98548
--	--	--	--	--	--	--	--	--	--	--	--	--	--	--	--	--	--	--	--	--	--	--	--					13.5736	0.98523
--	--	--	--	--	--	--	--	--	--	--	--	--	--	--	--	--	--	--	--	--	--	--	--					13.6036	0.98498
--	--	--	--	--	--	--	--	--	--	--	--	--	--	--	--	--	--	--	--	--	--	--	--					13.6336	0.98473
--	--	--	--	--	--	--	--	--	--	--	--	--	--	--	--	--	--	--	--	--	--	--	--					13.6637	0.98447
--	--	--	--	--	--	--	--	--	--	--	--	--	--	--	--	--	--	--	--	--	--	--	--					13.6937	0.98422
--	--	--	--	--	--	--	--	--	--	--	--	--	--	--	--	--	--	--	--	--	--	--	--					13.7237	0.98397
--	--	--	--	--	--	--	--	--	--	--	--	--	--	--	--	--	--	--	--	--	--	--	--					13.7538	0.98372
--	--	--	--	--	--	--	--	--	--	--	--	--	--	--	--	--	--	--	--	--	--	--	--					13.7838	0.98346
--	--	--	--	--	--	--	--	--	--	--	--	--	--	--	--	--	--	--	--	--	--	--	--					13.8138	0.98321
--	--	--	--	--	--	--	--	--	--	--	--	--	--	--	--	--	--	--	--	--	--	--	--					13.8438	0.98296
--	--	--	--	--	--	--	--	--	--	--	--	--	--	--	--	--	--	--	--	--	--	--	--					13.8739	0.9827
--	--	--	--	--	--	--	--	--	--	--	--	--	--	--	--	--	--	--	--	--	--	--	--					13.9039	0.98245
--	--	--	--	--	--	--	--	--	--	--	--	--	--	--	--	--	--	--	--	--	--	--	--					13.9339	0.98219
--	--	--	--	--	--	--	--	--	--	--	--	--	--	--	--	--	--	--	--	--	--	--	--					13.964	0.98194
--	--	--	--	--	--	--	--	--	--	--	--	--	--	--	--	--	--	--	--	--	--	--	--					13.994	0.98168
--	--	--	--	--	--	--	--	--	--	--	--	--	--	--	--	--	--	--	--	--	--	--	--					14.024	0.98143
--	--	--	--	--	--	--	--	--	--	--	--	--	--	--	--	--	--	--	--	--	--	--	--					14.0541	0.98117
--	--	--	--	--	--	--	--	--	--	--	--	--	--	--	--	--	--	--	--	--	--	--	--					14.0841	0.98092
--	--	--	--	--	--	--	--	--	--	--	--	--	--	--	--	--	--	--	--	--	--	--	--					14.1141	0.98066
--	--	--	--	--	--	--	--	--	--	--	--	--	--	--	--	--	--	--	--	--	--	--	--					14.1441	0.98041
--	--	--	--	--	--	--	--	--	--	--	--	--	--	--	--	--	--	--	--	--	--	--	--					14.1742	0.98015
--	--	--	--	--	--	--	--	--	--	--	--	--	--	--	--	--	--	--	--	--	--	--	--					14.2042	0.97989
--	--	--	--	--	--	--	--	--	--	--	--	--	--	--	--	--	--	--	--	--	--	--	--					14.2342	0.97964
--	--	--	--	--	--	--	--	--	--	--	--	--	--	--	--	--	--	--	--	--	--	--	--					14.2643	0.97938
--	--	--	--	--	--	--	--	--	--	--	--	--	--	--	--	--	--	--	--	--	--	--	--					14.2943	0.97912
--	--	--	--	--	--	--	--	--	--	--	--	--	--	--	--	--	--	--	--	--	--	--	--					14.3243	0.97887
--	--	--	--	--	--	--	--	--	--	--	--	--	--	--	--	--	--	--	--	--	--	--	--					14.3544	0.97861
--	--	--	--	--	--	--	--	--	--	--	--	--	--	--	--	--	--	--	--	--	--	--	--					14.3844	0.97835
--	--	--	--	--	--	--	--	--	--	--	--	--	--	--	--	--	--	--	--	--	--	--	--					14.4144	0.97809
--	--	--	--	--	--	--	--	--	--	--	--	--	--	--	--	--	--	--	--	--	--	--	--					14.4444	0.97783
--	--	--	--	--	--	--	--	--	--	--	--	--	--	--	--	--	--	--	--	--	--	--	--					14.4745	0.97758
--	--	--	--	--	--	--	--	--	--	--	--	--	--	--	--	--	--	--	--	--	--	--	--					14.5045	0.97732
--	--	--	--	--	--	--	--	--	--	--	--	--	--	--	--	--	--	--	--	--	--	--	--					14.5345	0.97706
--	--	--	--	--	--	--	--	--	--	--	--	--	--	--	--	--	--	--	--	--	--	--	--					14.5646	0.9768
--	--	--	--	--	--	--	--	--	--	--	--	--	--	--	--	--	--	--	--	--	--	--	--					14.5946	0.97654
--	--	--	--	--	--	--	--	--	--	--	--	--	--	--	--	--	--	--	--	--	--	--	--					14.6246	0.97628
--	--	--	--	--	--	--	--	--	--	--	--	--	--	--	--	--	--	--	--	--	--	--	--					14.6547	0.97602
--	--	--	--	--	--	--	--	--	--	--	--	--	--	--	--	--	--	--	--	--	--	--	--					14.6847	0.97576
--	--	--	--	--	--	--	--	--	--	--	--	--	--	--	--	--	--	--	--	--	--	--	--					14.7147	0.9755
--	--	--	--	--	--	--	--	--	--	--	--	--	--	--	--	--	--	--	--	--	--	--	--					14.7447	0.97524
--	--	--	--	--	--	--	--	--	--	--	--	--	--	--	--	--	--	--	--	--	--	--	--					14.7748	0.97498
--	--	--	--	--	--	--	--	--	--	--	--	--	--	--	--	--	--	--	--	--	--	--	--					14.8048	0.97472
--	--	--	--	--	--	--	--	--	--	--	--	--	--	--	--	--	--	--	--	--	--	--	--					14.8348	0.97446
--	--	--	--	--	--	--	--	--	--	--	--	--	--	--	--	--	--	--	--	--	--	--	--					14.8649	0.97419
--	--	--	--	--	--	--	--	--	--	--	--	--	--	--	--	--	--	--	--	--	--	--	--					14.8949	0.97393
--	--	--	--	--	--	--	--	--	--	--	--	--	--	--	--	--	--	--	--	--	--	--	--					14.9249	0.97367
--	--	--	--	--	--	--	--	--	--	--	--	--	--	--	--	--	--	--	--	--	--	--	--					14.955	0.97341
--	--	--	--	--	--	--	--	--	--	--	--	--	--	--	--	--	--	--	--	--	--	--	--					14.985	0.97314
--	--	--	--	--	--	--	--	--	--	--	--	--	--	--	--	--	--	--	--	--	--	--	--					15.015	0.97288
--	--	--	--	--	--	--	--	--	--	--	--	--	--	--	--	--	--	--	--	--	--	--	--					15.045	0.97262
--	--	--	--	--	--	--	--	--	--	--	--	--	--	--	--	--	--	--	--	--	--	--	--					15.0751	0.97236
--	--	--	--	--	--	--	--	--	--	--	--	--	--	--	--	--	--	--	--	--	--	--	--					15.1051	0.97209
--	--	--	--	--	--	--	--	--	--	--	--	--	--	--	--	--	--	--	--	--	--	--	--					15.1351	0.97183
--	--	--	--	--	--	--	--	--	--	--	--	--	--	--	--	--	--	--	--	--	--	--	--					15.1652	0.97156
--	--	--	--	--	--	--	--	--	--	--	--	--	--	--	--	--	--	--	--	--	--	--	--					15.1952	0.9713
--	--	--	--	--	--	--	--	--	--	--	--	--	--	--	--	--	--	--	--	--	--	--	--					15.2252	0.97104
--	--	--	--	--	--	--	--	--	--	--	--	--	--	--	--	--	--	--	--	--	--	--	--					15.2553	0.97077
--	--	--	--	--	--	--	--	--	--	--	--	--	--	--	--	--	--	--	--	--	--	--	--					15.2853	0.97051
--	--	--	--	--	--	--	--	--	--	--	--	--	--	--	--	--	--	--	--	--	--	--	--					15.3153	0.97024
--	--	--	--	--	--	--	--	--	--	--	--	--	--	--	--	--	--	--	--	--	--	--	--					15.3453	0.96997
--	--	--	--	--	--	--	--	--	--	--	--	--	--	--	--	--	--	--	--	--	--	--	--					15.3754	0.96971
--	--	--	--	--	--	--	--	--	--	--	--	--	--	--	--	--	--	--	--	--	--	--	--					15.4054	0.96944
--	--	--	--	--	--	--	--	--	--	--	--	--	--	--	--	--	--	--	--	--	--	--	--					15.4354	0.96918
--	--	--	--	--	--	--	--	--	--	--	--	--	--	--	--	--	--	--	--	--	--	--	--					15.4655	0.96891
--	--	--	--	--	--	--	--	--	--	--	--	--	--	--	--	--	--	--	--	--	--	--	--					15.4955	0.96864
--	--	--	--	--	--	--	--	--	--	--	--	--	--	--	--	--	--	--	--	--	--	--	--					15.5255	0.96838
--	--	--	--	--	--	--	--	--	--	--	--	--	--	--	--	--	--	--	--	--	--	--	--					15.5556	0.96811
--	--	--	--	--	--	--	--	--	--	--	--	--	--	--	--	--	--	--	--	--	--	--	--					15.5856	0.96784
--	--	--	--	--	--	--	--	--	--	--	--	--	--	--	--	--	--	--	--	--	--	--	--					15.6156	0.96757
--	--	--	--	--	--	--	--	--	--	--	--	--	--	--	--	--	--	--	--	--	--	--	--					15.6456	0.96731
--	--	--	--	--	--	--	--	--	--	--	--	--	--	--	--	--	--	--	--	--	--	--	--					15.6757	0.96704
--	--	--	--	--	--	--	--	--	--	--	--	--	--	--	--	--	--	--	--	--	--	--	--					15.7057	0.96677
--	--	--	--	--	--	--	--	--	--	--	--	--	--	--	--	--	--	--	--	--	--	--	--					15.7357	0.9665
--	--	--	--	--	--	--	--	--	--	--	--	--	--	--	--	--	--	--	--	--	--	--	--					15.7658	0.96623
--	--	--	--	--	--	--	--	--	--	--	--	--	--	--	--	--	--	--	--	--	--	--	--					15.7958	0.96596
--	--	--	--	--	--	--	--	--	--	--	--	--	--	--	--	--	--	--	--	--	--	--	--					15.8258	0.96569
--	--	--	--	--	--	--	--	--	--	--	--	--	--	--	--	--	--	--	--	--	--	--	--					15.8559	0.96542
--	--	--	--	--	--	--	--	--	--	--	--	--	--	--	--	--	--	--	--	--	--	--	--					15.8859	0.96515
--	--	--	--	--	--	--	--	--	--	--	--	--	--	--	--	--	--	--	--	--	--	--	--					15.9159	0.96488
--	--	--	--	--	--	--	--	--	--	--	--	--	--	--	--	--	--	--	--	--	--	--	--					15.9459	0.96461
--	--	--	--	--	--	--	--	--	--	--	--	--	--	--	--	--	--	--	--	--	--	--	--					15.976	0.96434
--	--	--	--	--	--	--	--	--	--	--	--	--	--	--	--	--	--	--	--	--	--	--	--					16.006	0.96407
--	--	--	--	--	--	--	--	--	--	--	--	--	--	--	--	--	--	--	--	--	--	--	--					16.036	0.9638
--	--	--	--	--	--	--	--	--	--	--	--	--	--	--	--	--	--	--	--	--	--	--	--					16.0661	0.96353
--	--	--	--	--	--	--	--	--	--	--	--	--	--	--	--	--	--	--	--	--	--	--	--					16.0961	0.96325
--	--	--	--	--	--	--	--	--	--	--	--	--	--	--	--	--	--	--	--	--	--	--	--					16.1261	0.96298
--	--	--	--	--	--	--	--	--	--	--	--	--	--	--	--	--	--	--	--	--	--	--	--					16.1562	0.96271
--	--	--	--	--	--	--	--	--	--	--	--	--	--	--	--	--	--	--	--	--	--	--	--					16.1862	0.96244
--	--	--	--	--	--	--	--	--	--	--	--	--	--	--	--	--	--	--	--	--	--	--	--					16.2162	0.96216
--	--	--	--	--	--	--	--	--	--	--	--	--	--	--	--	--	--	--	--	--	--	--	--					16.2462	0.96189
--	--	--	--	--	--	--	--	--	--	--	--	--	--	--	--	--	--	--	--	--	--	--	--					16.2763	0.96162
--	--	--	--	--	--	--	--	--	--	--	--	--	--	--	--	--	--	--	--	--	--	--	--					16.3063	0.96134
--	--	--	--	--	--	--	--	--	--	--	--	--	--	--	--	--	--	--	--	--	--	--	--					16.3363	0.96107
--	--	--	--	--	--	--	--	--	--	--	--	--	--	--	--	--	--	--	--	--	--	--	--					16.3664	0.96079
--	--	--	--	--	--	--	--	--	--	--	--	--	--	--	--	--	--	--	--	--	--	--	--					16.3964	0.96052
--	--	--	--	--	--	--	--	--	--	--	--	--	--	--	--	--	--	--	--	--	--	--	--					16.4264	0.96024
--	--	--	--	--	--	--	--	--	--	--	--	--	--	--	--	--	--	--	--	--	--	--	--					16.4565	0.95997
--	--	--	--	--	--	--	--	--	--	--	--	--	--	--	--	--	--	--	--	--	--	--	--					16.4865	0.95969
--	--	--	--	--	--	--	--	--	--	--	--	--	--	--	--	--	--	--	--	--	--	--	--					16.5165	0.95942
--	--	--	--	--	--	--	--	--	--	--	--	--	--	--	--	--	--	--	--	--	--	--	--					16.5465	0.95914
--	--	--	--	--	--	--	--	--	--	--	--	--	--	--	--	--	--	--	--	--	--	--	--					16.5766	0.95887
--	--	--	--	--	--	--	--	--	--	--	--	--	--	--	--	--	--	--	--	--	--	--	--					16.6066	0.95859
--	--	--	--	--	--	--	--	--	--	--	--	--	--	--	--	--	--	--	--	--	--	--	--					16.6366	0.95831
--	--	--	--	--	--	--	--	--	--	--	--	--	--	--	--	--	--	--	--	--	--	--	--					16.6667	0.95804
--	--	--	--	--	--	--	--	--	--	--	--	--	--	--	--	--	--	--	--	--	--	--	--					16.6967	0.95776
--	--	--	--	--	--	--	--	--	--	--	--	--	--	--	--	--	--	--	--	--	--	--	--					16.7267	0.95748
--	--	--	--	--	--	--	--	--	--	--	--	--	--	--	--	--	--	--	--	--	--	--	--					16.7568	0.9572
--	--	--	--	--	--	--	--	--	--	--	--	--	--	--	--	--	--	--	--	--	--	--	--					16.7868	0.95692
--	--	--	--	--	--	--	--	--	--	--	--	--	--	--	--	--	--	--	--	--	--	--	--					16.8168	0.95665
--	--	--	--	--	--	--	--	--	--	--	--	--	--	--	--	--	--	--	--	--	--	--	--					16.8468	0.95637
--	--	--	--	--	--	--	--	--	--	--	--	--	--	--	--	--	--	--	--	--	--	--	--					16.8769	0.95609
--	--	--	--	--	--	--	--	--	--	--	--	--	--	--	--	--	--	--	--	--	--	--	--					16.9069	0.95581
--	--	--	--	--	--	--	--	--	--	--	--	--	--	--	--	--	--	--	--	--	--	--	--					16.9369	0.95553
--	--	--	--	--	--			--	--	--	--	--	--	--	--	--	--	--	--	--	--	--	--					16.967	0.95525
--	--	--	--	--	--			--	--	--	--	--	--	--	--	--	--	--	--	--	--	--	--					16.997	0.95497
--	--	--	--	--	--			--	--	--	--	--	--	--	--	--	--	--	--	--	--	--	--					17.027	0.95469
--	--	--	--	--	--			--	--	--	--	--	--	--	--	--	--	--	--	--	--	--	--					17.0571	0.95441
																												17.0871	0.95413
																												17.1171	0.95385
																												17.1471	0.95356
																												17.1772	0.95328
																												17.2072	0.953
																												17.2372	0.95272
																												17.2673	0.95243
																												17.2973	0.95215
																												17.3273	0.95187
																												17.3574	0.95158
																												17.3874	0.9513
																												17.4174	0.95102
																												17.4474	0.95073
																												17.4775	0.95045
																												17.5075	0.95016
																												17.5375	0.94988
																												17.5676	0.94959
																												17.5976	0.9493
																												17.6276	0.94902
																												17.6577	0.94873
																												17.6877	0.94844
																												17.7177	0.94816
																												17.7477	0.94787
																												17.7778	0.94758
																												17.8078	0.94729
																												17.8378	0.94701
																												17.8679	0.94672
																												17.8979	0.94643
																												17.9279	0.94614
																												17.958	0.94585
																												17.988	0.94556
																												18.018	0.94527
																												18.048	0.94498
																												18.0781	0.94469
																												18.1081	0.9444
																												18.1381	0.94411
																												18.1682	0.94381
																												18.1982	0.94352
																												18.2282	0.94323
																												18.2583	0.94294
																												18.2883	0.94264
																												18.3183	0.94235
																												18.3483	0.94206
																												18.3784	0.94176
																												18.4084	0.94147
																												18.4384	0.94117
																												18.4685	0.94088
																												18.4985	0.94058
																												18.5285	0.94029
																												18.5586	0.93999
																												18.5886	0.9397
																												18.6186	0.9394
																												18.6486	0.9391
																												18.6787	0.93881
																												18.7087	0.93851
																												18.7387	0.93821
																												18.7688	0.93791
																												18.7988	0.93761
																												18.8288	0.93731
																												18.8589	0.93702
																												18.8889	0.93672
																												18.9189	0.93642
																												18.9489	0.93612
																												18.979	0.93582
																												19.009	0.93551
																												19.039	0.93521
																												19.0691	0.93491
																												19.0991	0.93461
																												19.1291	0.93431
																												19.1592	0.93401
																												19.1892	0.9337
																												19.2192	0.9334
																												19.2492	0.9331
																												19.2793	0.93279
																												19.3093	0.93249
																												19.3393	0.93218
																												19.3694	0.93188
																												19.3994	0.93157
																												19.4294	0.93127
																												19.4595	0.93096
																												19.4895	0.93066
																												19.5195	0.93035
																												19.5495	0.93004
																												19.5796	0.92974
																												19.6096	0.92943
																												19.6396	0.92912
																												19.6697	0.92881
																												19.6997	0.9285
																												19.7297	0.92819
																												19.7598	0.92788
																												19.7898	0.92757
																												19.8198	0.92726
																												19.8498	0.92695
																												19.8799	0.92664
																												19.9099	0.92633
																												19.9399	0.92602
																												19.97	0.92571
																												20	0.9254
																												20.03	0.92508
																												20.0601	0.92477
																												20.0901	0.92446
																												20.1201	0.92414
																												20.1502	0.92383
																												20.1802	0.92352
																												20.2102	0.9232
																												20.2402	0.92289
																												20.2703	0.92257
																												20.3003	0.92225
																												20.3303	0.92194
																												20.3604	0.92162
																												20.3904	0.9213
																												20.4204	0.92099
																												20.4505	0.92067
																												20.4805	0.92035
																												20.5105	0.92003
																												20.5405	0.91971
																												20.5706	0.91939
																												20.6006	0.91907
																												20.6306	0.91875
																												20.6607	0.91843
																												20.6907	0.91811
																												20.7207	0.91779
																												20.7508	0.91747
																												20.7808	0.91715
																												20.8108	0.91683
																												20.8408	0.9165
																												20.8709	0.91618
																												20.9009	0.91586
																												20.9309	0.91553
																												20.961	0.91521
																												20.991	0.91488
																												21.021	0.91456
																												21.0511	0.91423
																												21.0811	0.91391
																												21.1111	0.91358
																												21.1411	0.91325
																												21.1712	0.91293
																												21.2012	0.9126
																												21.2312	0.91227
																												21.2613	0.91194
																												21.2913	0.91161
																												21.3213	0.91128
																												21.3514	0.91095
																												21.3814	0.91062
																												21.4114	0.91029
																												21.4414	0.90996
																												21.4715	0.90963
																												21.5015	0.9093
																												21.5315	0.90897
																												21.5616	0.90863
																												21.5916	0.9083
																												21.6216	0.90797
																												21.6517	0.90763
																												21.6817	0.9073
																												21.7117	0.90697
																												21.7417	0.90663
																												21.7718	0.90629
																												21.8018	0.90596
																												21.8318	0.90562
																												21.8619	0.90529
																												21.8919	0.90495
																												21.9219	0.90461
																												21.952	0.90427
																												21.982	0.90393
																												22.012	0.9036
																												22.042	0.90326
																												22.0721	0.90292
																												22.1021	0.90258
																												22.1321	0.90223
																												22.1622	0.90189
																												22.1922	0.90155
																												22.2222	0.90121
																												22.2523	0.90087
																												22.2823	0.90052
																												22.3123	0.90018
																												22.3423	0.89984
																												22.3724	0.89949
																												22.4024	0.89915
																												22.4324	0.8988
																												22.4625	0.89846
																												22.4925	0.89811
																												22.5225	0.89776
																												22.5526	0.89742
																												22.5826	0.89707
																												22.6126	0.89672
																												22.6426	0.89637
																												22.6727	0.89602
																												22.7027	0.89567
																												22.7327	0.89532
																												22.7628	0.89497
																												22.7928	0.89462
																												22.8228	0.89427
																												22.8529	0.89392
																												22.8829	0.89357
																												22.9129	0.89322
																												22.9429	0.89286
																												22.973	0.89251
																												23.003	0.89215
																												23.033	0.8918
																												23.0631	0.89144
																												23.0931	0.89109
																												23.1231	0.89073
																												23.1532	0.89038
																												23.1832	0.89002
																												23.2132	0.88966
																												23.2432	0.8893
																												23.2733	0.88894
																												23.3033	0.88859
																												23.3333	0.88823
																												23.3634	0.88787
																												23.3934	0.88751
																												23.4234	0.88714
																												23.4535	0.88678
																												23.4835	0.88642
																												23.5135	0.88606
																												23.5435	0.88569
																												23.5736	0.88533
																												23.6036	0.88497
																												23.6336	0.8846
																												23.6637	0.88424
																												23.6937	0.88387
																												23.7237	0.8835
																												23.7538	0.88314
																												23.7838	0.88277
																												23.8138	0.8824
																												23.8438	0.88203
																												23.8739	0.88167
																												23.9039	0.8813
																												23.9339	0.88093
																												23.964	0.88056
																												23.994	0.88018
																												24.024	0.87981
																												24.0541	0.87944
																												24.0841	0.87907
																												24.1141	0.87869
																												24.1441	0.87832
																												24.1742	0.87795
																												24.2042	0.87757
																												24.2342	0.8772
																												24.2643	0.87682
																												24.2943	0.87644
																												24.3243	0.87607
																												24.3544	0.87569
																												24.3844	0.87531
																												24.4144	0.87493
																												24.4444	0.87455
																												24.4745	0.87417
																												24.5045	0.87379
																												24.5345	0.87341
																												24.5646	0.87303
																												24.5946	0.87265
																												24.6246	0.87226
																												24.6547	0.87188
																												24.6847	0.8715
																												24.7147	0.87111
																												24.7447	0.87073
																												24.7748	0.87034
																												24.8048	0.86996
																												24.8348	0.86957
																												24.8649	0.86918
																												24.8949	0.86879
																												24.9249	0.8684
																												24.955	0.86802
																												24.985	0.86763
																												25.015	0.86724
																												25.045	0.86684
																												25.0751	0.86645
																												25.1051	0.86606
																												25.1351	0.86567
																												25.1652	0.86527
																												25.1952	0.86488
																												25.2252	0.86448
																												25.2553	0.86409
																												25.2853	0.86369
																												25.3153	0.8633
																												25.3453	0.8629
																												25.3754	0.8625
																												25.4054	0.8621
																												25.4354	0.8617
																												25.4655	0.8613
																												25.4955	0.8609
																												25.5255	0.8605
																												25.5556	0.8601
																												25.5856	0.8597
																												25.6156	0.85929
																												25.6456	0.85889
																												25.6757	0.85849
																												25.7057	0.85808
																												25.7357	0.85768
																												25.7658	0.85727
																												25.7958	0.85686
																												25.8258	0.85646
																												25.8559	0.85605
																												25.8859	0.85564
																												25.9159	0.85523
																												25.9459	0.85482
																												25.976	0.85441
																												26.006	0.85399
																												26.036	0.85358
																												26.0661	0.85317
																												26.0961	0.85276
																												26.1261	0.85234
																												26.1562	0.85193
																												26.1862	0.85151
																												26.2162	0.85109
																												26.2462	0.85068
																												26.2763	0.85026
																												26.3063	0.84984
																												26.3363	0.84942
																												26.3664	0.849
																												26.3964	0.84858
																												26.4264	0.84816
																												26.4565	0.84774
																												26.4865	0.84731
																												26.5165	0.84689
																												26.5465	0.84646
																												26.5766	0.84604
																												26.6066	0.84561
																												26.6366	0.84519
																												26.6667	0.84476
																												26.6967	0.84433
																												26.7267	0.8439
																												26.7568	0.84347
																												26.7868	0.84304
																												26.8168	0.84261
																												26.8468	0.84218
																												26.8769	0.84175
																												26.9069	0.84131
																												26.9369	0.84088
																												26.967	0.84044
																												26.997	0.84001
																												27.027	0.83957
																												27.0571	0.83913
																												27.0871	0.83869
																												27.1171	0.83826
																												27.1471	0.83782
																												27.1772	0.83738
																												27.2072	0.83693
																												27.2372	0.83649
																												27.2673	0.83605
																												27.2973	0.8356
																												27.3273	0.83516
																												27.3574	0.83471
																												27.3874	0.83427
																												27.4174	0.83382
																												27.4474	0.83337
																												27.4775	0.83293
																												27.5075	0.83248
																												27.5375	0.83203
																												27.5676	0.83157
																												27.5976	0.83112
																												27.6276	0.83067
																												27.6577	0.83022
																												27.6877	0.82976
																												27.7177	0.8293
																												27.7477	0.82885
																												27.7778	0.82839
																												27.8078	0.82793
																												27.8378	0.82747
																												27.8679	0.82701
																												27.8979	0.82655
																												27.9279	0.82609
																												27.958	0.82563
																												27.988	0.82517
																												28.018	0.8247
																												28.048	0.82424
																												28.0781	0.82377
																												28.1081	0.8233
																												28.1381	0.82284
																												28.1682	0.82237
																												28.1982	0.8219
																												28.2282	0.82143
																												28.2583	0.82095
																												28.2883	0.82048
																												28.3183	0.82001
																												28.3483	0.81953
																												28.3784	0.81906
																												28.4084	0.81858
																												28.4384	0.8181
																												28.4685	0.81763
																												28.4985	0.81715
																												28.5285	0.81667
																												28.5586	0.81619
																												28.5886	0.8157
																												28.6186	0.81522
																												28.6486	0.81474
																												28.6787	0.81425
																												28.7087	0.81376
																												28.7387	0.81328
																												28.7688	0.81279
																												28.7988	0.8123
																												28.8288	0.81181
																												28.8589	0.81132
																												28.8889	0.81083
																												28.9189	0.81033
																												28.9489	0.80984
																												28.979	0.80934
																												29.009	0.80885
																												29.039	0.80835
																												29.0691	0.80785
																												29.0991	0.80735
																												29.1291	0.80685
																												29.1592	0.80635
																												29.1892	0.80585
																												29.2192	0.80534
																												29.2492	0.80484
																												29.2793	0.80433
																												29.3093	0.80382
																												29.3393	0.80332
																												29.3694	0.80281
																												29.3994	0.8023
																												29.4294	0.80178
																												29.4595	0.80127
																												29.4895	0.80076
																												29.5195	0.80024
																												29.5495	0.79973
																												29.5796	0.79921
																												29.6096	0.79869
																												29.6396	0.79817
																												29.6697	0.79765
																												29.6997	0.79713
																												29.7297	0.79661
																												29.7598	0.79608
																												29.7898	0.79556
																												29.8198	0.79503
																												29.8498	0.7945
																												29.8799	0.79397
																												29.9099	0.79344
																												29.9399	0.79291
																												29.97	0.79238
																												30	0.79184
																												30.03	0.79131
																												30.0601	0.79077
																												30.0901	0.79023
																												30.1201	0.78969
																												30.1502	0.78915
																												30.1802	0.78861
																												30.2102	0.78807
																												30.2402	0.78753
																												30.2703	0.78698
																												30.3003	0.78643
																												30.3303	0.78588
																												30.3604	0.78534
																												30.3904	0.78478
																												30.4204	0.78423
																												30.4505	0.78368
																												30.4805	0.78312
																												30.5105	0.78257
																												30.5405	0.78201
																												30.5706	0.78145
																												30.6006	0.78089
																												30.6306	0.78033
																												30.6607	0.77977
																												30.6907	0.7792
																												30.7207	0.77864
																												30.7508	0.77807
																												30.7808	0.7775
																												30.8108	0.77693
																												30.8408	0.77636
																												30.8709	0.77579
																												30.9009	0.77521
																												30.9309	0.77463
																												30.961	0.77406
																												30.991	0.77348
																												31.021	0.7729
																												31.0511	0.77232
																												31.0811	0.77173
																												31.1111	0.77115
																												31.1411	0.77056
																												31.1712	0.76997
																												31.2012	0.76938
																												31.2312	0.76879
																												31.2613	0.7682
																												31.2913	0.7676
																												31.3213	0.76701
																												31.3514	0.76641
																												31.3814	0.76581
																												31.4114	0.76521
																												31.4414	0.76461
																												31.4715	0.764
																												31.5015	0.7634
																												31.5315	0.76279
																												31.5616	0.76218
																												31.5916	0.76157
																												31.6216	0.76096
																												31.6517	0.76034
																												31.6817	0.75973
																												31.7117	0.75911
																												31.7417	0.75849
																												31.7718	0.75787
																												31.8018	0.75725
																												31.8318	0.75662
																												31.8619	0.756
																												31.8919	0.75537
																												31.9219	0.75474
																												31.952	0.75411
																												31.982	0.75347
																												32.012	0.75284
																												32.042	0.7522
																												32.0721	0.75156
																												32.1021	0.75092
																												32.1321	0.75028
																												32.1622	0.74963
																												32.1922	0.74899
																												32.2222	0.74834
																												32.2522	0.74769
																												32.2823	0.74703
																												32.3123	0.74638
																												32.3423	0.74572
																												32.3724	0.74506
																												32.4024	0.7444
																												32.4324	0.74374
																												32.4625	0.74308
																												32.4925	0.74241
																												32.5225	0.74174
																												32.5525	0.74107
																												32.5826	0.7404
																												32.6126	0.73972
																												32.6426	0.73904
																												32.6727	0.73837
																												32.7027	0.73768
																												32.7327	0.737
																												32.7628	0.73631
																												32.7928	0.73563
																												32.8228	0.73494
																												32.8528	0.73424
																												32.8829	0.73355
																												32.9129	0.73285
																												32.9429	0.73215
																												32.973	0.73145
																												33.003	0.73075
																												33.033	0.73004
																												33.0631	0.72933
																												33.0931	0.72862
																												33.1231	0.72791
																												33.1531	0.72719
																												33.1832	0.72647
																												33.2132	0.72575
																												33.2432	0.72503
																												33.2733	0.7243
																												33.3033	0.72357
																												33.3333	0.72284
																												33.3634	0.72211
																												33.3934	0.72137
																												33.4234	0.72063
																												33.4534	0.71989
																												33.4835	0.71915
																												33.5135	0.7184
																												33.5435	0.71765
																												33.5736	0.7169
																												33.6036	0.71615
																												33.6336	0.71539
																												33.6637	0.71463
																												33.6937	0.71387
																												33.7237	0.7131
																												33.7537	0.71233
																												33.7838	0.71156
																												33.8138	0.71079
																												33.8438	0.71001
																												33.8739	0.70923
																												33.9039	0.70845
																												33.9339	0.70766
																												33.964	0.70687
																												33.994	0.70608
																												34.024	0.70528
																												34.054	0.70448
																												34.0841	0.70368
																												34.1141	0.70288
																												34.1441	0.70207
																												34.1742	0.70126
																												34.2042	0.70044
																												34.2342	0.69963
																												34.2643	0.69881
																												34.2943	0.69798
																												34.3243	0.69715
																												34.3543	0.69632
																												34.3844	0.69549
																												34.4144	0.69465
																												34.4444	0.69381
																												34.4745	0.69296
																												34.5045	0.69211
																												34.5345	0.69126
																												34.5646	0.69041
																												34.5946	0.68955
																												34.6246	0.68868
																												34.6546	0.68782
																												34.6847	0.68695
																												34.7147	0.68607
																												34.7447	0.68519
																												34.7748	0.68431
																												34.8048	0.68342
																												34.8348	0.68253
																												34.8649	0.68164
																												34.8949	0.68074
																												34.9249	0.67984
																												34.9549	0.67893
																												34.985	0.67802
																												35.015	0.67711
																												35.0451	0.67619
																												35.0751	0.67526
																												35.1051	0.67434
																												35.1351	0.6734
																												35.1652	0.67247
																												35.1952	0.67152
																												35.2252	0.67058
																												35.2553	0.66963
																												35.2853	0.66867
																												35.3153	0.66771
																												35.3454	0.66675
																												35.3754	0.66578
																												35.4054	0.6648
																												35.4354	0.66382
																												35.4655	0.66284
																												35.4955	0.66185
																												35.5255	0.66085
																												35.5556	0.65985
																												35.5856	0.65885
																												35.6156	0.65784
																												35.6457	0.65682
																												35.6757	0.6558
																												35.7057	0.65478
																												35.7357	0.65374
																												35.7658	0.6527
																												35.7958	0.65166
																												35.8258	0.65061
																												35.8559	0.64956
																												35.8859	0.64849
																												35.9159	0.64743
																												35.946	0.64635
																												35.976	0.64527
																												36.006	0.64419
																												36.036	0.6431
																												36.0661	0.642
																												36.0961	0.64089
																												36.1261	0.63978
																												36.1562	0.63866
																												36.1862	0.63754
																												36.2162	0.6364
																												36.2463	0.63526
																												36.2763	0.63412
																												36.3063	0.63296
																												36.3363	0.6318
																												36.3664	0.63064
																												36.3964	0.62946
																												36.4264	0.62828
																												36.4565	0.62709
																												36.4865	0.62589
																												36.5165	0.62468
																												36.5466	0.62347
																												36.5766	0.62224
																												36.6066	0.62101
																												36.6366	0.61977
																												36.6667	0.61852
																												36.6967	0.61726
																												36.7267	0.616
																												36.7568	0.61472
																												36.7868	0.61344
																												36.8168	0.61214
																												36.8469	0.61084
																												36.8769	0.60953
																												36.9069	0.60821
																												36.9369	0.60687
																												36.967	0.60553
																												36.997	0.60418
																												37.027	0.60281
																												37.0571	0.60144
																												37.0871	0.60005
																												37.1171	0.59866
																												37.1472	0.59725
																												37.1772	0.59583
																												37.2072	0.5944
																												37.2372	0.59295
																												37.2673	0.5915
																												37.2973	0.59003
																												37.3273	0.58855
																												37.3574	0.58706
																												37.3874	0.58555
																												37.4174	0.58403
																												37.4475	0.5825
																												37.4775	0.58095
																												37.5075	0.57939
																												37.5375	0.57781
																												37.5676	0.57622
																												37.5976	0.57461
																												37.6276	0.57299
																												37.6577	0.57135
																												37.6877	0.56969
																												37.7177	0.56802
																												37.7478	0.56633
																												37.7778	0.56462
																												37.8078	0.5629
																												37.8378	0.56116
																												37.8679	0.55939
																												37.8979	0.55761
																												37.9279	0.55581
																												37.958	0.55399
																												37.988	0.55215
																												38.018	0.55028
																												38.0481	0.5484
																												38.0781	0.54649
																												38.1081	0.54456
																												38.1381	0.5426
																												38.1682	0.54062
																												38.1982	0.53862
																												38.2282	0.53658
																												38.2583	0.53453
																												38.2883	0.53244
																												38.3183	0.53033
																												38.3484	0.52818
																												38.3784	0.52601
																												38.4084	0.5238
																												38.4384	0.52156
																												38.4685	0.51929
																												38.4985	0.51698
																												38.5285	0.51464
																												38.5586	0.51226
																												38.5886	0.50984
																												38.6186	0.50738
																												38.6487	0.50488
																												38.6787	0.50233
																												38.7087	0.49974
																												38.7387	0.49711
																												38.7688	0.49442
																												38.7988	0.49168
																												38.8288	0.48889
																												38.8589	0.48604
																												38.8889	0.48314
																												38.9189	0.48017
																												38.949	0.47714
																												38.979	0.47404
																												39.009	0.47087
																												39.039	0.46762
																												39.0691	0.46429
																												39.0991	0.46088
																												39.1291	0.45738
																												39.1592	0.45379
																												39.1892	0.45009
																												39.2192	0.44629
																												39.2493	0.44237
																												39.2793	0.43833
																												39.3093	0.43415
																												39.3393	0.42984
																												39.3694	0.42536
																												39.3994	0.42072
																												39.4294	0.4159
																												39.4595	0.41087
																												39.4895	0.40563
																												39.5195	0.40013
																												39.5496	0.39437
																												39.5796	0.3883
																												39.6096	0.38188
																												39.6396	0.37507
																												39.6697	0.3678
																												39.6997	0.36
																												39.7297	0.35158
																												39.7598	0.34239
																												39.7898	0.33226
																												39.8198	0.32094
																												39.8499	0.30805
																												39.8799	0.29297
																												39.9099	0.27462
																												39.9399	0.25069
																												39.97	0.21452
																												40	0.02974

## Sheet: Fig. S5
Fig. S5a	magnetic field (T)	RMCD	magnetic field (T)	RMCD		Fig. S5b						Fig. S5c						Fig. S5d											Fig. S5e
	-1.98	-1.09009	1.98	1.10419			Raman shift	10 xx	Raman shift	10 xy			Raman shift	50 xx	Raman shift	50 xy			Raman shift	50	40	35	30	25	20	15	10			Raman shift	50	40	35	30	25	20	15	10
	-1.97	-1.08764	1.97	1.10948			68.161	0	68.161	-1.92996			68.161	1.45064	68.161	-0.23992			68.161	-0.23992	0.53437	4.3238	0	0	6.56926	7.95916	-1.92996			68.161	1.45064	0	0	0	3.4228	-5.03625	-5.03625	0
	-1.96	-1.0859	1.96	1.11325			68.6587	-9.25844	68.6587	-7.03243			68.6587	-6.71983	68.6587	0.3319			68.6587	0.3319	-4.1817	-1.58899	3.16888	1.17955	-2.58684	0.0938	-7.03243			68.6587	-6.71983	-4.90607	-2.65331	-6.82992	-4.23065	1.76977	1.76977	-9.25844
	-1.95	-1.08486	1.95	1.11552			69.1563	-6.87511	69.1563	-1.13749			69.1563	-5.69319	69.1563	-0.08722			69.1563	-0.08722	-2.3203	0.51535	-1.66368	-0.35223	-0.34118	-4.60436	-1.13749			69.1563	-5.69319	-1.81377	4.69109	-1.66087	-1.79307	1.73818	1.73818	-6.87511
	-1.94	-1.08435	1.94	1.11627			69.6538	2.60324	69.6538	1.24646			69.6538	-11.3466	69.6538	-1.32966			69.6538	-1.32966	0.76109	-4.23308	-4.16884	0.89185	-4.09476	7.69782	1.24646			69.6538	-11.3466	-0.10955	-6.69864	0.22683	0	-0.19113	-0.19113	2.60324
	-1.93	-1.08617	1.93	1.11551			70.1513	2.0816	70.1513	3.49017			70.1513	0	70.1513	1.94909			70.1513	1.94909	3.16224	5.59792	3.2446	9.05772	4.15165	0	3.49017			70.1513	0	6.10182	7.32498	5.86615	5.29692	0	0	2.0816
	-1.92	-1.08545	1.92	1.1069			70.6487	-6.95831	70.6487	-5.26557			70.6487	-5.07539	70.6487	-4.715			70.6487	-4.715	-2.63499	-1.67981	-2.22692	-2.08952	-3.95407	-9.30051	-5.26557			70.6487	-5.07539	-2.65408	-1.73795	2.24661	-3.40662	-5.22873	-5.22873	-6.95831
	-1.91	-1.08786	1.91	1.09509			71.1461	-2.13855	71.1461	1.97869			71.1461	-1.15078	71.1461	6.30956			71.1461	6.30956	10.1457	0	3.41316	10.4802	8.09003	1.39899	1.97869			71.1461	-1.15078	4.12692	-2.14946	8.52448	7.87344	-2.45745	-2.45745	-2.13855
	-1.9	-1.08362	1.9	1.09294			71.6434	3.68044	71.6434	-1.47611			71.6434	-7.22716	71.6434	-0.56528			71.6434	-0.56528	-4.0738	-8.49512	-2.94649	-2.63217	-2.86629	-2.88945	-1.47611			71.6434	-7.22716	2.67094	2.91133	-2.54628	-3.06689	-3.68713	-3.68713	3.68044
	-1.89	-1.07899	1.89	1.09433			72.1406	5.11859	72.1406	-3.46268			72.1406	0.05853	72.1406	1.05095			72.1406	1.05095	2.70656	3.00886	3.44731	10.468	-0.08199	1.11799	-3.46268			72.1406	0.05853	0.92478	1.26816	1.13102	2.92412	9.87704	9.87704	5.11859
	-1.88	-1.07131	1.88	1.08875			72.6378	0.86581	72.6378	-1.44925			72.6378	-2.268	72.6378	-4.14824			72.6378	-4.14824	-2.92103	-1.48716	-5.15045	-1.43178	0.91801	-4.18998	-1.44925			72.6378	-2.268	-1.87959	-0.64944	-0.19167	-7.08486	-0.02899	-0.02899	0.86581
	-1.87	-1.07306	1.87	1.1087			73.1349	8.01962	73.1349	-3.01415			73.1349	-0.59447	73.1349	6.16982			73.1349	6.16982	3.01149	2.43849	-2.74749	-0.41537	-3.49509	0.50171	-3.01415			73.1349	-0.59447	9.32436	5.44363	1.62124	-3.09263	3.06516	3.06516	8.01962
	-1.86	-1.07048	1.86	1.10885			73.6319	3.40108	73.6319	0.70072			73.6319	16.0791	73.6319	1.83272			73.6319	1.83272	1.46289	5.13309	0.6562	4.87437	-0.0748	-2.81715	0.70072			73.6319	16.0791	15.5297	4.06336	4.39647	3.11324	6.15949	6.15949	3.40108
	-1.85	-1.08206	1.85	1.08868			74.1288	3.78246	74.1288	-9.49905			74.1288	2.75278	74.1288	-3.12353			74.1288	-3.12353	-0.92033	-1.52721	-8.7556	0.16364	1.55352	-5.65626	-9.49905			74.1288	2.75278	-4.75337	5.16855	-3.54284	1.83418	22.254	22.254	3.78246
	-1.84	-1.08491	1.84	1.09157			74.6257	10.1638	74.6257	0			74.6257	3.42644	74.6257	-1.32239			74.6257	-1.32239	-1.24759	-1.94406	2.71263	1.50419	-5.81816	-1.49537	0			74.6257	3.42644	7.81018	2.23483	4.51784	-1.44488	2.64045	2.64045	10.1638
	-1.83	-1.08157	1.83	1.12029			75.1226	16.5452	75.1226	12.9553			75.1226	12.1001	75.1226	10.5455			75.1226	10.5455	0.42516	5.52335	-5.26581	2.91419	-1.18984	0.4038	12.9553			75.1226	12.1001	2.37373	15.2084	1.57136	0.27607	22.4035	22.4035	16.5452
	-1.82	-1.06904	1.82	1.09766			75.6193	24.9264	75.6193	-2.08941			75.6193	24.7739	75.6193	0			75.6193	0	3.09803	-2.95514	0.55662	-2.30576	-4.56177	-3.01146	-2.08941			75.6193	24.7739	5.93706	33.1819	20.01	10.9967	33.1667	33.1667	24.9264
	-1.81	-1.06851	1.81	1.10673			76.116	67.3077	76.116	1.16269			76.116	55.4477	76.116	0			76.116	0	-2.22909	-2.31546	4.86821	8.57793	8.79284	1.2526	1.16269			76.116	55.4477	44.5004	52.1554	52.4486	29.7174	48.9298	48.9298	67.3077
	-1.8	-1.06031	1.8	1.08947			76.6126	66.6888	76.6126	-0.56651			76.6126	71.1215	76.6126	5.99913			76.6126	5.99913	-4.55615	-6.6753	-2.81946	-3.96151	-2.68334	-1.86857	-0.56651			76.6126	71.1215	58.0636	61.129	68.8871	51.4379	61.693	61.693	66.6888
	-1.79	-1.06987	1.79	1.10608			77.1092	67.07	77.1092	2.37186			77.1092	81.7954	77.1092	1.65343			77.1092	1.65343	7.75956	1.05027	3.78266	-0.02775	2.84047	9.90441	2.37186			77.1092	81.7954	52.6268	96.1025	66.3257	73.1584	66.4562	66.4562	67.07
	-1.78	-1.07129	1.78	1.08379			77.6057	56.451	77.6057	-6.07578			77.6057	64.4693	77.6057	5.92826			77.6057	5.92826	-1.53882	4.28158	-2.27875	5.05208	2.36438	-0.76621	-6.07578			77.6057	64.4693	60.1899	61.076	39.7641	43.8787	42.2195	42.2195	56.451
	-1.77	-1.06987	1.77	1.09949			78.1021	39.832	78.1021	-0.52474			78.1021	49.1433	78.1021	7.61671			78.1021	7.61671	-1.83693	-1.56756	3.65946	1.25584	4.95441	3.56312	-0.52474			78.1021	49.1433	22.7529	41.0496	42.2025	37.599	22.9828	22.9828	39.832
	-1.76	-1.05562	1.76	1.0938			78.5985	12.213	78.5985	-5.70114			78.5985	13.8173	78.5985	-3.62587			78.5985	-3.62587	6.43424	2.69008	-2.92506	-2.54039	2.1758	-4.03985	-5.70114			78.5985	13.8173	10.3159	10.0231	7.64082	6.31916	12.7461	12.7461	12.213
	-1.75	-1.06002	1.75	1.08822			79.0948	12.5939	79.0948	4.66005			79.0948	16.4914	79.0948	4.00241			79.0948	4.00241	-2.64345	1.57344	-1.82462	2.91	6.39654	2.97357	4.66005			79.0948	16.4914	3.87875	8.99669	2.07908	11.0392	9.5094	9.5094	12.5939
	-1.74	-1.05714	1.74	1.08209			79.591	0.97478	79.591	-1.97863			79.591	-11.8345	79.591	-1.73399			79.591	-1.73399	5.00051	-0.51336	-1.53982	4.23812	-0.59971	2.98678	-1.97863			79.591	-11.8345	-2.55849	0.97025	2.4932	6.75916	-0.72721	-0.72721	0.97478
	-1.73	-1.06367	1.73	1.10322			80.0872	2.4694	80.0872	-3.61731			80.0872	5.83959	80.0872	5.46066			80.0872	5.46066	-4.6429	2.21326	1.21897	1.56624	-0.59971	0	-3.61731			80.0872	5.83959	4.00427	3.13039	2.57325	6.47908	7.03618	7.03618	2.4694
	-1.72	-1.06426	1.72	1.07122			80.5833	0.00111	80.5833	5.74414			80.5833	-5.48623	80.5833	-3.72407			80.5833	-3.72407	9.71402	0.94054	5.12625	-5.10571	-0.59971	7.52803	5.74414			80.5833	-5.48623	0.56691	2.00926	12.6533	0.19886	0.86749	0.86749	0.00111
	-1.71	-1.06762	1.71	1.10201			81.0793	0.31212	81.0793	1.10572			81.0793	0.18803	81.0793	3.47045			81.0793	3.47045	2.30471	1.33953	-5.08348	9.22228	8.18291	-0.94323	1.10572			81.0793	0.18803	5.36684	2.7757	4.73331	1.0778	9.94802	9.94802	0.31212
	-1.7	-1.06286	1.7	1.07949			81.5753	11.4786	81.5753	9.68905			81.5753	-2.1949	81.5753	-2.26606			81.5753	-2.26606	-4.9233	0.29524	6.40519	1.55027	-1.26186	-1.07014	9.68905			81.5753	-2.1949	-0.35122	-0.53979	3.81332	5.72211	0.02855	0.02855	11.4786
	-1.69	-1.06868	1.69	1.09732			82.0712	-2.35503	82.0712	-4.26243			82.0712	-4.91204	82.0712	9.29775			82.0712	9.29775	4.12984	-0.74944	-2.00465	-0.99507	3.69562	-13.397	-4.26243			82.0712	-4.91204	-0.06954	0.14419	10.8933	-1.63352	11.1091	11.1091	-2.35503
	-1.68	-1.06956	1.68	1.09348			82.567	3.81135	82.567	1.96208			82.567	0.37116	82.567	-0.66293			82.567	-0.66293	4.74233	-2.06559	0.57657	2.4599	-8.54629	2.27699	1.96208			82.567	0.37116	9.21188	1.74355	-0.02669	-4.98907	5.18955	5.18955	3.81135
	-1.67	-1.06755	1.67	1.09079			83.0628	4.97773	83.0628	6.91604			83.0628	3.17864	83.0628	-2.14488			83.0628	-2.14488	-2.64519	2.12961	2.05278	9.85736	2.2118	6.50951	6.91604			83.0628	3.17864	2.4933	-0.72229	7.0533	-6.34462	3.27005	3.27005	4.97773
	-1.66	-1.06616	1.66	1.09233			83.5585	-3.85592	83.5585	-2.12939			83.5585	-6.298	83.5585	-2.7992			83.5585	-2.7992	0.25405	-10.2262	1.21008	1.14348	-5.03026	-1.81439	-2.12939			83.5585	-6.298	0.75873	3.81137	0.13327	1.2999	3.35052	3.35052	-3.85592
	-1.65	-1.07031	1.65	1.09158			84.0541	9.31039	84.0541	4.28877			84.0541	1.57299	84.0541	1.73723			84.0541	1.73723	2.89366	-4.81731	4.36694	7.42914	7.67334	-0.25085	4.28877			84.0541	1.57299	-3.61989	2.34451	-0.78184	5.12581	1.57911	1.57911	9.31039
	-1.64	-1.07697	1.64	1.09222			84.5497	5.4767	84.5497	-6.94924			84.5497	-4.58973	84.5497	-0.69032			84.5497	-0.69032	-3.78601	0.59159	-2.4762	8.7148	-3.62391	-2.86529	-6.94924			84.5497	-4.58973	4.00148	2.28121	9.49653	-0.9045	-0.38623	-0.38623	5.4767
	-1.63	-1.07745	1.63	1.11302			85.0452	-6.36276	85.0452	-3.18741			85.0452	1.2476	85.0452	0.32984			85.0452	0.32984	-2.33302	0	2.64344	0	-1.85442	1.521	-3.18741			85.0452	1.2476	7.62273	1.82083	1.77484	-0.935	1.6653	1.6653	-6.36276
	-1.62	-1.07727	1.62	1.079			85.5406	5.69976	85.5406	1.57426			85.5406	0.08495	85.5406	1.34945			85.5406	1.34945	1.15381	5.60216	-0.40201	4.06975	-0.07697	-3.69291	1.57426			85.5406	0.08495	1.24385	-8.62447	3.0531	-1.96569	6.03703	6.03703	5.69976
	-1.61	-1.06711	1.61	1.0973			86.036	-1.23772	86.036	-1.66406			86.036	1.36461	86.036	-0.90866			86.036	-0.90866	2.1112	-0.79569	-5.70103	1.09341	0.70047	5.9471	-1.66406			86.036	1.36461	-2.31164	4.93023	-6.66864	5.00361	2.27152	2.27152	-1.23772
	-1.6	-1.06344	1.6	1.09334			86.5313	0.82479	86.5313	0.09746			86.5313	-6.7546	86.5313	0.17265			86.5313	0.17265	-2.08027	0.80655	0	4.11767	4.93313	-1.88703	0.09746			86.5313	-6.7546	-0.99222	-3.24912	1.60956	-3.02728	1.27152	1.27152	0.82479
	-1.59	-1.06217	1.59	1.07643			87.0265	8.23113	87.0265	0.14107			87.0265	0.12662	87.0265	5.56444			87.0265	5.56444	5.72788	4.40886	6.43559	2.38226	-1.62219	10.2452	0.14107			87.0265	0.12662	5.32814	-3.58614	2.8877	0.86893	6.27152	6.27152	8.23113
	-1.58	-1.06779	1.58	1.10622			87.5217	0.90731	87.5217	3.14107			87.5217	1.54856	87.5217	0.6114			87.5217	0.6114	0	-3.98882	-2.12883	3.96292	-4.36888	6.37748	3.14107			87.5217	1.54856	2.29561	6.91974	-1.83415	3.88082	-8.72848	-8.72848	0.90731
	-1.57	-1.06962	1.57	1.08212			88.0168	9.58335	88.0168	-0.85893			88.0168	0.77734	88.0168	1.69298			88.0168	1.69298	8.66812	4.09152	3.88978	1.54307	3.03687	-2.48989	-0.85893			88.0168	0.77734	-1.45513	-3.57387	-1.55606	2.94041	-0.72848	-0.72848	9.58335
	-1.56	-1.06708	1.56	1.07985			88.5119	-2.7406	88.5119	2.14107			88.5119	-3.99387	88.5119	-6.36914			88.5119	-6.36914	3.33623	-1.88645	2.27151	-0.92272	-3.34227	4.9798	2.14107			88.5119	-3.99387	1.78546	-12.3079	2.72202	0	7.07698	7.07698	-2.7406
	-1.55	-1.05893	1.55	1.07534			89.0068	5.00964	89.0068	0.14107			89.0068	-1.61551	89.0068	-4.04052			89.0068	-4.04052	-6.74486	3.68016	-2.09906	-0.54675	-2.72287	-2.45186	0.14107			89.0068	-1.61551	-4.10727	0	0	1.12034	-13.9615	-13.9615	5.00964
	-1.54	-1.05696	1.54	1.08158			89.5017	-7.24013	89.5017	-2.85893			89.5017	1.23538	89.5017	1.11161			89.5017	1.11161	2.38826	5.60601	1.5251	2.7224	-4.48351	4.38897	-2.85893			89.5017	1.23538	0	-12.6349	-4.60565	2.24068	0	0	-7.24013
	-1.53	-1.06011	1.53	1.08625			89.9966	2.96263	89.9966	2.37173			89.9966	1.08628	89.9966	0.1872			89.9966	0.1872	1.38383	-0.03725	-0.5637	1.91717	4.67358	0.49703	2.37173			89.9966	1.08628	9.32951	6.77829	7.95087	2.36102	2.39637	2.39637	2.96263
	-1.52	-1.06324	1.52	1.07611			90.4914	5.2494	90.4914	-1.14638			90.4914	-8.57508	90.4914	-7.63375			90.4914	-7.63375	-1.92587	-4.26777	-5.58109	-3.67991	-4.99536	-2.04098	-1.14638			90.4914	-8.57508	-6.48098	-2.40295	-7.25603	-0.51846	-0.20875	-0.20875	5.2494
	-1.51	-1.0658	1.51	1.08233			90.9861	3.24314	90.9861	1.34268			90.9861	3.39705	90.9861	0.92463			90.9861	0.92463	5.61719	0.50236	1.0562	5.95438	10.7055	1.46608	1.34268			90.9861	3.39705	4.70165	8.18691	4.53001	14.8121	9.02285	9.02285	3.24314
	-1.5	-1.06598	1.5	1.08875			91.4807	-3.45401	91.4807	-1.14745			91.4807	-5.63849	91.4807	-1.6004			91.4807	-1.6004	-6.05787	0.24092	-6.1067	-1.92351	2.3492	-8.38964	-1.14745			91.4807	-5.63849	-4.72268	-8.84179	-5.16167	-18.7908	-1.81995	-1.81995	-3.45401
	-1.49	-1.06857	1.49	1.07856			91.9753	4.04738	91.9753	2.03404			91.9753	-4.67402	91.9753	7.08573			91.9753	7.08573	-3.97394	-0.60079	-4.03578	-0.17762	-2.00705	-2.00001	2.03404			91.9753	-4.67402	-0.34657	-0.75968	-2.6441	-13.6874	-3.37909	-3.37909	4.04738
	-1.48	-1.06335	1.48	1.10028			92.4698	0.02509	92.4698	-1.78431			92.4698	4.22257	92.4698	4.56651			92.4698	4.56651	5.1561	-3.44192	1.36329	0.74417	-2.0478	6.26908	-1.78431			92.4698	4.22257	0.14879	2.72485	5.13151	-1.58596	7.42659	7.42659	0.02509
	-1.47	-1.06095	1.47	1.07185			92.9643	0.0028	92.9643	1.34316			92.9643	-5.77743	92.9643	-2.07846			92.9643	-2.07846	-0.61767	0.71695	-1.54517	-0.9817	4.05917	1.9006	1.34316			92.9643	-5.77743	3.64414	0.14191	4.90712	-2.53918	5.9829	5.9829	0.0028
	-1.46	-1.053	1.46	1.08101			93.4587	-0.1397	93.4587	0.67212			93.4587	-1.77743	93.4587	-3.94649			93.4587	-3.94649	0.19125	-5.66865	1.30212	3.82641	0.75413	3.21436	0.67212			93.4587	-1.77743	-3.8606	-1.85733	6.25209	12.0479	4.21077	4.21077	-0.1397
	-1.45	-1.05241	1.45	1.08342			93.953	0.54492	93.953	0			93.953	3.22257	93.953	-1.50484			93.953	-1.50484	0	-0.90053	-3.096	-4.4035	-5.37971	-5.68368	0			93.953	3.22257	3.63456	-1.85677	-1.68576	1.63508	-4.38863	-4.38863	0.54492
	-1.44	-1.05644	1.44	1.06632			94.4473	1.60666	94.4473	7.66083			94.4473	1.0966	94.4473	3.72377			94.4473	3.72377	6.39545	5.02354	-2.49412	8.70859	2.48645	1.65123	7.66083			94.4473	1.0966	-0.96294	-0.85621	-0.6236	2.22225	6.01197	6.01197	1.60666
	-1.43	-1.06544	1.43	1.07529			94.9414	-1.50194	94.9414	3.321			94.9414	-3.16832	94.9414	2.41676			94.9414	2.41676	5.79073	-2.57885	1.59179	2.28061	-1.64774	-1.97981	3.321			94.9414	-3.16832	0.09906	4.14394	12.626	9.80958	-4.58719	-4.58719	-1.50194
	-1.42	-1.06603	1.42	1.07192			95.4356	-1.61097	95.4356	-2.0185			95.4356	-0.43328	95.4356	-4.925			95.4356	-4.925	-4.86282	-2.04694	-2.49392	-5.51404	-3.78175	-5.61179	-2.0185			95.4356	-0.43328	-4.83974	-1.914	-2.66497	-8.60317	1.81353	1.81353	-1.61097
	-1.41	-1.06514	1.41	1.07919			95.9296	3.28085	95.9296	4.32427			95.9296	7.30185	95.9296	6.8586			95.9296	6.8586	3.29674	-3.51525	-0.84036	5.26386	0.05269	1.75811	4.32427			95.9296	7.30185	-3.77695	1.78809	7.97042	3.98425	-4.7855	-4.7855	3.28085
	-1.4	-1.06169	1.4	1.08005			96.4236	0.92783	96.4236	2.52694			96.4236	5.03699	96.4236	1.00666			96.4236	1.00666	5.1958	5.01644	0.72647	4.07175	6.13996	-2.84827	2.52694			96.4236	5.03699	1.28585	1.49017	4.81835	0.57167	10.8969	10.8969	0.92783
	-1.39	-1.0594	1.39	1.08316			96.9176	-1.78859	96.9176	-5.42691			96.9176	-4.22787	96.9176	-7.70628			96.9176	-7.70628	-2.16043	-1.45187	0.38379	-6.55134	-6.77278	-3.81524	-5.42691			96.9176	-4.22787	-3.27851	0.22432	-2.49342	-2.84091	-5.88894	-5.88894	-1.78859
	-1.38	-1.05761	1.38	1.07348			97.4114	-1.65494	97.4114	5.10032			97.4114	4.50738	97.4114	-5.6518			97.4114	-5.6518	3.27938	2.06769	0.82712	3.35659	6.31445	-4.78303	5.10032			97.4114	4.50738	-3.02622	4.96664	7.06402	8.96797	5.71346	5.71346	-1.65494
	-1.37	-1.05814	1.37	1.07719			97.9052	11.5919	97.9052	1.60873			97.9052	-1.71014	97.9052	-1.0111			97.9052	-1.0111	-1.2808	-0.77066	-0.89305	2.38207	1.40169	5.24917	1.60873			97.9052	-1.71014	1.54814	0.06517	3.11468	2.05439	4.59736	4.59736	11.5919
	-1.36	-1.06119	1.36	1.073			98.3989	1.21408	98.3989	1.11725			98.3989	1.15136	98.3989	-1.54324			98.3989	-1.54324	2.15954	-3.61006	1.23447	-0.01901	8.4889	-2.27088	1.11725			98.3989	1.15136	0.04752	-0.85964	5.33466	7.14058	-3.51873	-3.51873	1.21408
	-1.35	-1.06495	1.35	1.07501			98.8926	8.83631	98.8926	0.6752			98.8926	3.01287	98.8926	1.71881			98.8926	1.71881	-2.7412	3.66661	-1.99856	-0.87498	-0.40528	-1.73855	0.6752			98.8926	3.01287	-2.45309	4.07305	3.55465	-1.77322	6.36519	6.36519	8.83631
	-1.34	-1.06249	1.34	1.06934			99.3862	-4.57801	99.3862	8.10819			99.3862	-3.12559	99.3862	-1.23912			99.3862	-1.23912	0.74921	-4.14034	1.55848	4.07782	-1.32864	1.79687	8.10819			99.3862	-3.12559	1.04639	-1.43029	-4.22561	-2.37262	5.24913	5.24913	-4.57801
	-1.33	-1.05745	1.33	1.09062			99.8797	6.71148	99.8797	-1.45891			99.8797	-3.26403	99.8797	-1.65972			99.8797	-1.65972	-3.13935	-0.56334	-7.11904	2.22689	14.5056	3.3332	-1.45891			99.8797	-3.26403	-0.45402	2.06688	6.20532	-2.27762	-4.53154	-4.53154	6.71148
	-1.32	-1.05355	1.32	1.07242			100.373	0.37852	100.373	-2.026			100.373	-7.94783	100.373	1.36796			100.373	1.36796	1.43713	1.77439	1.20344	1.37595	0.09079	-0.02026	-2.026			100.373	-7.94783	2.04557	6.06381	9.53356	3.07467	6.10158	6.10158	0.37852
	-1.31	-1.05365	1.31	1.09267			100.867	4.27184	100.867	-1.26739			100.867	4.20782	100.867	-0.67296			100.867	-0.67296	3.27522	6.69004	2.00449	1.82267	-0.32348	-4.925	-1.26739			100.867	4.20782	5.54526	-0.43353	0.86214	2.31297	-1.22061	-1.22061	4.27184
	-1.3	-1.05782	1.3	1.0761			101.36	3.18941	101.36	3.18134			101.36	-3.85611	101.36	2.42506			101.36	2.42506	1.11332	2.27196	-4.7207	-1.22579	0.75396	-2.82975	3.18134			101.36	-3.85611	5.14146	3.95185	4.01295	-2.44872	-4.05888	-4.05888	3.18941
	-1.29	-1.05228	1.29	1.08435			101.853	0.72947	101.853	-2.93944			101.853	-4.92124	101.853	-3.95988			101.853	-3.95988	0.73409	4.46483	2.57985	1.72617	3.0633	3.30672	-2.93944			101.853	-4.92124	-0.21045	-1.69032	-6.94882	6.78867	1.10157	1.10157	0.72947
	-1.28	-1.04398	1.28	1.07314			102.346	0.65428	102.346	6.13577			102.346	5.17827	102.346	0			102.346	0	5.0014	5.6577	3.79335	4.80784	8.37263	-0.61682	6.13577			102.346	5.17827	9.43763	6.10693	2.0894	13.8268	0.26202	0.26202	0.65428
	-1.27	-1.04032	1.27	1.06131			102.84	0.57909	102.84	-0.7105			102.84	-4.99225	102.84	5.0853			102.84	5.0853	0.26871	5.85058	-1.85385	0.68726	4.68197	-1.94911	-0.7105			102.84	-4.99225	-2.91428	0.38504	1.12763	1.50915	0.42247	0.42247	0.57909
	-1.26	-1.04432	1.26	1.0583			103.333	6.65979	103.333	7.05274			103.333	7.6764	103.333	6.72404			103.333	6.72404	9.89872	12.0435	11.0383	7.46491	7.99143	2.16934	7.05274			103.333	7.6764	11.7341	15.3801	2.21358	2.5313	0.27329	0.27329	6.65979
	-1.25	-1.04381	1.25	1.08491			103.826	-0.30537	103.826	4.78436			103.826	6.63153	103.826	-0.29831			103.826	-0.29831	11.3448	10.2363	-0.38948	6.99997	6.30064	2.04678	4.78436			103.826	6.63153	6.38189	5.3751	1.02239	4.36478	4.62769	4.62769	-0.30537
	-1.24	-1.04546	1.24	1.07779			104.319	3.80345	104.319	3.51597			104.319	6.58666	104.319	20.4171			104.319	20.4171	11.791	18.4291	12.1818	4.53503	8.60985	2.05821	3.51597			104.319	6.58666	10.0297	13.3701	4.8312	0.44454	1.44366	1.44366	3.80345
	-1.23	-1.03527	1.23	1.06861			104.812	3.02208	104.812	5.24759			104.812	23.5418	104.812	18.7187			104.812	18.7187	15.2371	16.6219	11.7531	9.0701	9.91907	9.0068	5.24759			104.812	23.5418	24.6775	20.3652	8.64001	17.2415	8.25963	8.25963	3.02208
	-1.22	-1.03327	1.22	1.06186			105.304	22.5944	105.304	18.9777			105.304	45.497	105.304	38.5719			105.304	38.5719	32.6844	30.8143	32.3253	26.6061	28.2277	19.9555	18.9777			105.304	45.497	36.324	44.3602	36.4472	23.0388	30.0739	30.0739	22.5944
	-1.21	-1.04118	1.21	1.07226			105.797	48.1679	105.797	48.7093			105.797	70.4522	105.797	47.2184			105.797	47.2184	53.1305	46.0071	56.8966	40.1412	47.5369	52.9041	48.7093			105.797	70.4522	60.9719	84.3552	76.256	57.8357	56.8899	56.8899	48.1679
	-1.2	-1.04826	1.2	1.05526			106.29	66.7414	106.29	59.441			106.29	78.4073	106.29	47.2441			106.29	47.2441	51.5766	65.1999	57.4679	52.6762	52.8461	54.8527	59.441			106.29	78.4073	73.6197	89.3503	80.0648	76.6326	63.7059	63.7059	66.7414
	-1.19	-1.04295	1.19	1.07538			106.782	108.314	106.782	96.1711			106.782	112.362	106.782	79.1663			106.782	79.1663	79.0239	92.3923	83.0401	83.2122	104.155	99.8014	96.1711			106.782	112.362	107.266	125.345	125.872	116.43	112.52	112.52	108.314
	-1.18	-1.03665	1.18	1.06269			107.275	89.8872	107.275	66.9027			107.275	47.3176	107.275	45.5714			107.275	45.5714	37.47	61.5851	64.6114	44.7473	56.4639	67.7499	66.9027			107.275	47.3176	61.914	73.3404	65.6808	71.2269	51.3362	51.3362	89.8872
	-1.17	-1.04032	1.17	1.06247			107.767	47.4596	107.767	57.6328			107.767	40.2729	107.767	39.5625			107.767	39.5625	31.9173	55.7775	47.1836	55.2833	49.7724	56.6986	57.6328			107.767	40.2729	43.5605	52.3354	33.4879	49.0242	26.1505	26.1505	47.4596
	-1.16	-1.04636	1.16	1.06935			108.26	26.033	108.26	30.3644			108.26	6.22799	108.26	34.4159			108.26	34.4159	7.3634	24.9703	31.7549	15.8184	38.0817	22.6472	30.3644			108.26	6.22799	21.2084	16.3304	17.2968	23.8211	11.9665	11.9665	26.033
	-1.15	-1.0507	1.15	1.07549			108.752	1.60539	108.752	12.0946			108.752	9.18321	108.752	31.8553			108.752	31.8553	0.81066	-1.20463	3.32703	5.35438	-0.60976	3.59592	12.0946			108.752	9.18321	-2.14513	3.32549	2.10393	1.61845	-0.21924	-0.21924	1.60539
	-1.14	-1.04839	1.14	1.06651			109.245	3.81725	109.245	0.82619			109.245	1.13834	109.245	11.1914			109.245	11.1914	8.88264	2.25756	3.89834	4.20634	9.59336	2.1981	0.82619			109.245	1.13834	7.00774	3.66473	3.91274	9.55468	9.59673	9.59673	3.81725
	-1.13	-1.04527	1.13	1.06486			109.737	3.2128	109.737	9.06191			109.737	4.09357	109.737	11.2171			109.737	11.2171	5.08298	1.27986	2.28251	1.28146	5.72955	-2.10804	9.06191			109.737	4.09357	14.759	2.3637	4.34424	0.89835	-1.11774	-1.11774	3.2128
	-1.12	-1.03764	1.12	1.06635			110.229	-4.43689	110.229	2.20587			110.229	4.4712	110.229	19.0014			110.229	19.0014	1.28332	-4.24519	1.80982	1.74058	1.86574	6.84437	2.20587			110.229	4.4712	-1.48972	-1.51268	10.0335	-4.46344	5.94521	5.94521	-4.43689
	-1.11	-1.04224	1.11	1.05797			110.721	5.22971	110.721	1.01645			110.721	-0.49049	110.721	15.5788			110.721	15.5788	-2.32724	0.44214	-1.66286	0.87932	3.67775	0.34215	1.01645			110.721	-0.49049	6.37392	-3.17211	1.72275	3.17476	-0.99184	-0.99184	5.22971
	-1.1	-1.04975	1.1	1.06386			111.213	-5.96818	111.213	-3.71805			111.213	-4.5409	111.213	13.8803			111.213	13.8803	6.3727	7.40301	4.96501	1.01806	1.48424	-1.31901	-3.71805			111.213	-4.5409	1.749	4.69109	-0.588	5.47495	4.07112	4.07112	-5.96818
	-1.09	-1.05097	1.09	1.06376			111.705	7.72994	111.705	4.54746			111.705	-4.5913	111.705	14.7681			111.705	14.7681	3.40439	-1.63611	1.20764	0.09322	-2.70927	2.87943	4.54746			111.705	-4.5913	14.1241	-0.29237	4.01278	-1.20327	-2.86593	-2.86593	7.72994
	-1.08	-1.0495	1.08	1.05865			112.197	-7.57195	112.197	3.81296			112.197	-9.64171	112.197	1.00064			112.197	1.00064	-3.56391	2.48039	-1.6566	9.27315	6.64178	-3.14085	3.81296			112.197	-9.64171	-5.50085	-0.17042	1.40404	-2.52013	1.19702	1.19702	-7.57195
	-1.07	-1.05011	1.07	1.06521			112.689	-1.87384	112.689	-0.92154			112.689	1.88404	112.689	1.88839			112.689	1.88839	2.46779	-3.83851	-2.23768	0.70628	3.4482	2.99018	-0.92154			112.689	1.88404	1.87422	-0.35706	-2.20471	4.89754	2.25998	2.25998	-1.87384
	-1.06	-1.05154	1.06	1.05325			113.181	7.82428	113.181	-3.00124			113.181	7.38702	113.181	1.15757			113.181	1.15757	-3.93946	-7.1574	3.62823	-3.91233	0.53711	-0.43468	-3.00124			113.181	7.38702	3.2493	2.45629	-1.81345	1.6401	-0.67707	-0.67707	7.82428
	-1.05	-1.04758	1.05	1.06596			113.672	1.52504	113.672	-0.089			113.672	8.88898	113.672	0.12493			113.672	0.12493	0.60019	2.03138	-2.07049	5.49337	4.56954	1.83452	-0.089			113.672	8.88898	10.6256	1.87294	3.57904	-4.65824	4.38779	4.38779	1.52504
	-1.04	-1.0489	1.04	1.05485			114.164	2.05054	114.164	-0.17692			114.164	5.39196	114.164	5.67943			114.164	5.67943	2.13483	-9.16884	8.21659	-0.1001	0.97872	-1.36746	-0.17692			114.164	5.39196	5.00072	0.57848	6.97029	6.4643	8.05832	8.05832	2.05054
	-1.03	-1.04261	1.03	1.06021			114.656	2.14472	114.656	2.23557			114.656	-3.10506	114.656	-3.42124			114.656	-3.42124	-3.13586	-0.36906	-1.56522	-2.62033	2.90174	-0.56943	2.23557			114.656	-3.10506	6.37579	-7.06895	4.36155	-4.26754	-3.08981	-3.08981	2.14472
	-1.02	-1.04067	1.02	1.06562			115.147	6.23465	115.147	-3.14574			115.147	5.3969	115.147	3.85487			115.147	3.85487	1.16527	0.75423	0.09947	8.80176	3.81679	2.229	-3.14574			115.147	5.3969	-0.93986	2.11417	0.13204	1.30268	9.48807	9.48807	6.23465
	-1.01	-1.03393	1.01	1.06277			115.639	-3.67117	115.639	-1.73731			115.639	0.89988	115.639	-0.07339			115.639	-0.07339	-3.98236	-2.8587	1.76348	-4.76919	-2.0295	0.02702	-1.73731			115.639	0.89988	1.51115	2.78949	-8.5347	-2.38106	-0.83397	-0.83397	-3.67117
	-1	-1.03135	1	1.06693			116.13	0.66108	116.13	6.82964			116.13	-7.59817	116.13	-4.43112			116.13	-4.43112	-3.14189	3.50338	1.42817	5.11849	1.57904	-1.03998	6.82964			116.13	-7.59817	-2.03876	-1.89144	-8.20211	5.93253	3.84667	3.84667	0.66108
	-0.99	-1.02445	0.99	1.05994			116.621	5.26523	116.621	-0.97836			116.621	12.9038	116.621	-2.89323			116.621	-2.89323	-1.87961	1.93566	-1.90714	-1.82525	4.18758	1.41104	-0.97836			116.621	12.9038	-5.58867	1.07076	6.13048	2.24612	2.52732	2.52732	5.26523
	-0.98	-1.02504	0.98	1.0639			117.112	4.86939	117.112	9.5449			117.112	1.40575	117.112	2.60162			117.112	2.60162	-2.49408	2.36795	5.37718	2.23101	1.34925	1.86207	9.5449			117.112	1.40575	-0.13858	3.03296	1.94636	6.31155	2.20796	2.20796	4.86939
	-0.97	-1.03068	0.97	1.0574			117.604	-1.64294	117.604	-1.37262			117.604	-7.40439	117.604	3.37924			117.604	3.37924	8.31649	-3.19278	0.70083	2.62074	-0.76284	-6.45134	-1.37262			117.604	-7.40439	2.31243	-0.9896	-0.73459	-1.22463	2.88592	2.88592	-1.64294
	-0.96	-1.04086	0.96	1.05384			118.095	-8.47223	118.095	6.69687			118.095	4.59561	118.095	-1.88621			118.095	-1.88621	-3.56152	0.40054	-1.99805	-3.8372	6.95281	3.31296	6.69687			118.095	4.59561	4.86099	-4.1457	-0.43448	3.7552	2.56656	2.56656	-8.47223
	-0.95	-1.04375	0.95	1.06549			118.586	-1.30151	118.586	-5.23364			118.586	-6.40439	118.586	0.73558			118.586	0.73558	-0.50992	-0.19897	2.8339	1.70487	4.00085	-1.53303	-5.23364			118.586	-6.40439	-0.15177	-1.30179	1.87512	0.73502	-0.17026	-0.17026	-1.30151
	-0.94	-1.04063	0.94	1.05828			119.077	-6.1308	119.077	2.36837			119.077	12.5956	119.077	-0.20676			119.077	-0.20676	2.22095	2.20153	-2.21265	7.34271	5.0489	4.62099	2.36837			119.077	12.5956	11.8355	1.54211	7.34491	3.17245	4.78752	4.78752	-6.1308
	-0.93	-1.03839	0.93	1.05178			119.568	2.03991	119.568	1.09949			119.568	-3.40439	119.568	-3.7353			119.568	-3.7353	-3.67531	-5.14432	-2.18274	-0.63181	-5.32806	-3.33376	1.09949			119.568	-3.40439	-3.17729	-0.64875	-1.1853	-3.27935	3.7453	3.7453	2.03991
	-0.92	-1.03891	0.92	1.05458			120.059	0.18817	120.059	-2.17143			120.059	-1.40439	120.059	3.08098			120.059	3.08098	1.45201	-1.65477	2.62107	0.8388	10.6385	6.15514	-2.17143			120.059	-1.40439	0.80619	6.64308	-0.87845	6.26886	4.70308	4.70308	0.18817
	-0.91	-1.03861	0.91	1.05772			120.55	0.7126	120.55	-2.64884			120.55	7.59561	120.55	-4.41677			120.55	-4.41677	-4.89603	6.15059	-8.36816	3.30942	-2.89056	-4.35597	-2.64884			120.55	7.59561	3.55818	-2.04907	-0.35096	-3.22098	-2.04483	-2.04483	0.7126
	-0.9	-1.0352	0.9	1.03844			121.04	6.23393	121.04	0.93284			121.04	-2.74669	121.04	-1.95858			121.04	-1.95858	2.71507	-1.05577	1.0877	3.49639	7.1568	4.55583	0.93284			121.04	-2.74669	7.31069	7.39354	3.17952	-3.98958	3.84571	3.84571	6.23393
	-0.89	-1.03491	0.89	1.04344			121.531	1.75836	121.531	-0.02968			121.531	7.26675	121.531	4.22545			121.531	4.22545	-3.47213	6.32519	-1.53984	1.4876	1.49679	-0.16971	-0.02968			121.531	7.26675	4.06268	2.58579	0.707	4.24432	-2.25572	-2.25572	1.75836
	-0.88	-1.03491	0.88	1.05559			122.022	2.09286	122.022	-0.3532			122.022	-3.78466	122.022	-2.16911			122.022	-2.16911	-2.65932	-2.93389	-2.67537	1.47881	-2.16321	-1.33742	-0.3532			122.022	-3.78466	-4.74582	-2.3669	0.27628	0.29222	-2.91566	-2.91566	2.09286
	-0.87	-1.03522	0.87	1.05124			122.512	0.79098	122.512	-1.36871			122.512	-2.14333	122.512	0.34854			122.512	0.34854	1.20214	1.46504	1.53733	2.34974	1.83916	-0.65991	-1.36871			122.512	-2.14333	0.70883	-1.2227	-1.032	-1.86184	1.25221	1.25221	0.79098
	-0.86	-1.03674	0.86	1.04799			123.003	-1.65159	123.003	-0.75422			123.003	-3.4711	123.003	-6.93994			123.003	-6.93994	-2.98173	-0.65696	-1.5287	2.51956	-1.21256	-0.02753	-0.75422			123.003	-3.4711	-3.45617	0.37564	-0.34294	-0.13682	-12.8134	-12.8134	-1.65159
	-0.85	-1.0366	0.85	1.04546			123.493	-1.29989	123.493	1.38906			123.493	1.62626	123.493	1.70861			123.493	1.70861	2.47485	2.60479	2.31151	2.01541	5.4481	3.15146	1.38906			123.493	1.62626	4.1371	-0.19346	1.18248	6.13642	0.43036	0.43036	-1.29989
	-0.84	-1.03454	0.84	1.05709			123.983	0.31795	123.983	15.3415			123.983	13.1431	123.983	0.24716			123.983	0.24716	0.33218	12.3139	-0.08775	-0.57421	15.9204	14.109	15.3415			123.983	13.1431	2.76158	-4.72362	8.84584	5.99613	7.23496	7.23496	0.31795
	-0.83	-1.03104	0.83	1.05341			124.474	1.20933	124.474	24.2462			124.474	35.9458	124.474	1.66543			124.474	1.66543	2.26607	26.0675	0.53446	2.35622	21.7697	22.0699	24.2462			124.474	35.9458	42.1318	4.40138	19.9474	45.8359	42.0655	42.0655	1.20933
	-0.82	-1.02795	0.82	1.05084			124.964	3.36976	124.964	18.1512			124.964	53.7488	124.964	2.84851			124.964	2.84851	0.22365	17.8217	5.51269	2.40418	22.6194	24.031	18.1512			124.964	53.7488	22.5012	13.6692	30.2291	32.676	33.8964	33.8964	3.36976
	-0.81	-1.02283	0.81	1.04456			125.454	15.5644	125.454	27.0561			125.454	68.5519	125.454	1.18923			125.454	1.18923	-1.24814	25.5757	13.373	16.5717	42.4691	20.992	27.0561			125.454	68.5519	40.8707	20.3764	51.5108	53.5161	42.7273	42.7273	15.5644
	-0.8	-1.02486	0.8	1.0483			125.944	47.9236	125.944	25.9611			125.944	96.3549	125.944	12.5249			125.944	12.5249	2.41574	24.3299	20.5577	39.5157	39.3187	34.953	25.9611			125.944	96.3549	93.2401	68.809	79.7925	92.3562	62.5582	62.5582	47.9236
	-0.79	-1.0284	0.79	1.05484			126.434	94.2827	126.434	68.866			126.434	179.158	126.434	10.0175			126.434	10.0175	8.32913	34.084	26.7424	36.5298	45.1684	46.914	68.866			126.434	179.158	125.61	108.242	121.074	119.196	103.389	103.389	94.2827
	-0.78	-1.03006	0.78	1.05567			126.924	174.642	126.924	78.7709			126.924	269.961	126.924	17.855			126.924	17.855	10.6861	50.8381	50.9271	54.5439	75.018	73.8751	78.7709			126.924	269.961	228.979	224.674	218.356	201.036	196.22	196.22	174.642
	-0.77	-1.0347	0.77	1.04284			127.414	368.001	127.414	167.676			127.414	446.764	127.414	36.0374			127.414	36.0374	32.0432	72.5922	97.1117	93.6313	120.868	132.836	167.676			127.414	446.764	380.348	434.107	407.638	356.876	343.051	343.051	368.001
	-0.76	-1.03516	0.76	1.04137			127.904	587.36	127.904	231.581			127.904	539.567	127.904	47.3231			127.904	47.3231	40.4002	112.346	136.296	138.666	184.717	175.797	231.581			127.904	539.567	493.718	600.54	545.919	541.717	482.882	482.882	587.36
	-0.75	-1.03172	0.75	1.05049			128.394	553.719	128.394	212.486			128.394	426.37	128.394	37.0572			128.394	37.0572	35.7572	84.1004	103.481	111.702	173.567	143.758	212.486			128.394	426.37	380.087	489.972	528.201	467.557	439.713	439.713	553.719
	-0.74	-1.02722	0.74	1.04402			128.883	339.078	128.883	134.391			128.883	214.174	128.883	15.5842			128.883	15.5842	26.1135	54.855	65.6654	69.7386	91.417	87.7192	134.391			128.883	214.174	193.456	272.404	285.48	262.397	266.544	266.544	339.078
	-0.73	-1.02796	0.73	1.03724			129.373	110.437	129.373	44.2959			129.373	91.9767	129.373	7.04236			129.373	7.04236	14.4705	23.6091	35.8501	35.7736	40.2666	29.6802	44.2959			129.373	91.9767	82.8255	85.8365	128.762	123.237	112.375	112.375	110.437
	-0.72	-1.02173	0.72	1.0611			129.863	26.8719	129.863	21.2008			129.863	59.7797	129.863	13.1557			129.863	13.1557	-0.17243	9.36319	17.0347	20.8087	10.1163	23.6412	21.2008			129.863	59.7797	54.1949	28.9801	67.0438	48.0773	59.2057	59.2057	26.8719
	-0.71	-1.01341	0.71	1.02822			130.352	4.87292	130.352	8.10595			130.352	30.5832	130.352	4.61375			130.352	4.61375	1.18387	16.1178	1.21905	19.8458	8.96629	10.6023	8.10595			130.352	30.5832	26.5636	9.84607	38.3229	19.9177	24.037	24.037	4.87292
	-0.7	-1.00725	0.7	1.04606			130.842	-0.10974	130.842	4.0109			130.842	13.3863	130.842	2.10641			130.842	2.10641	-1.00313	11.8719	0.9892	11.8809	7.81595	4.56336	4.0109			130.842	13.3863	20.9331	2.12998	20.6046	8.75779	5.86787	5.86787	-0.10974
	-0.69	-1.00753	0.69	1.03057			131.331	1.75484	131.331	7.91604			131.331	1.18971	131.331	-1.66728			131.331	-1.66728	1.73518	3.62651	0.13364	-0.11843	0.66592	2.52446	7.91604			131.331	1.18971	15.3017	0.82264	8.88373	16.5982	2.69911	2.69911	1.75484
	-0.68	-1.01211	0.68	1.05362			131.82	-3.33068	131.82	14.8212			131.82	11.0672	131.82	3.35324			131.82	3.35324	-1.12868	6.38112	-1.27773	1.29066	0.59317	2.48556	14.8212			131.82	11.0672	8.67043	2.51529	1.16284	0.43864	1.53035	1.53035	-3.33068
	-0.67	-1.02373	0.67	1.03948			132.31	-1.00757	132.31	-0.32805			132.31	11.9426	132.31	-5.4179			132.31	-5.4179	1.83205	-1.74155	1.02808	5.21616	-0.65101	-1.20223	-0.32805			132.31	11.9426	4.03987	0.14899	-1.51857	1.45761	4.36125	4.36125	-1.00757
	-0.66	-1.02757	0.66	1.03606			132.799	0.80196	132.799	3.83913			132.799	-0.17447	132.799	3.05088			132.799	3.05088	0.59625	2.2253	-0.18822	2.66007	3.1094	7.65908	3.83913			132.799	-0.17447	7.63779	1.269	4.43234	2.85786	0.55279	0.55279	0.80196
	-0.65	-1.02575	0.65	1.05528			133.288	-0.14004	133.288	-0.99369			133.288	4.8151	133.288	-3.17158			133.288	-3.17158	-2.18912	2.26733	-0.15077	-3.87925	0.93785	-3.47961	-0.99369			133.288	4.8151	4.24244	2.389	2.09093	-5.68656	-0.82933	-0.82933	-0.14004
	-0.64	-1.02961	0.64	1.02764			133.777	6.47772	133.777	-0.21004			133.777	4.80467	133.777	-0.37034			133.777	-0.37034	1.70925	3.78034	-0.02044	0.58142	1.10011	4.90606	-0.21004			133.777	4.80467	3.3874	-0.79506	-1.5159	-8.32457	7.21986	7.21986	6.47772
	-0.63	-1.0325	0.63	1.05787			134.266	-7.40611	134.266	1.45251			134.266	8.79424	134.266	-1.01737			134.266	-1.01737	-0.34032	-1.70665	-0.01742	2.12563	-0.57713	-0.16257	1.45251			134.266	8.79424	-3.35313	4.06064	-0.76444	4.38471	5.1649	5.1649	-7.40611
	-0.62	-1.02659	0.62	1.04885			134.755	0.72568	134.755	-0.79877			134.755	-3.27656	134.755	4.2583			134.755	4.2583	-0.10495	-0.77829	-0.40222	-2.22809	-3.38475	-3.77505	-0.79877			134.755	-3.27656	1.90635	-1.02569	9.51127	6.80953e-05	4.10993	4.10993	0.72568
	-0.61	-1.01758	0.61	1.04761			135.244	1.36284	135.244	5.00097			135.244	10.3617	135.244	-1.38311			135.244	-1.38311	1.00948	-1.28186	0.07296	0.54665	-0.19238	10.6125	5.00097			135.244	10.3617	-6.61882	3.98716	-5.98795	3.50003	-3.94503	-3.94503	1.36284
	-0.6	-1.01264	0.6	1.04513			135.733	1.11022e-16	135.733	0			135.733	0	135.733	3.39561			135.733	3.39561	0	2.18827	0	0	0	0	0			135.733	0	0	0	0	0	0	0	1.11022e-16
	-0.59	-1.0072	0.59	1.04926
	-0.58	-1.00866	0.58	1.06116
	-0.57	-1.01224	0.57	1.04335
	-0.56	-1.02082	0.56	1.06594
	-0.55	-1.02914	0.55	1.04973
	-0.54	-1.03426	0.54	1.01584
	-0.53	-1.02761	0.53	1.05258
	-0.52	-1.02228	0.52	1.0355
	-0.51	-1.01925	0.51	1.04572
	-0.5	-1.02626	0.5	1.02594
	-0.49	-1.02594	0.49	1.04298
	-0.48	-1.02032	0.48	1.02716
	-0.47	-1.00902	0.47	1.02622
	-0.46	-1.01154	0.46	1.05119
	-0.45	-1.0157	0.45	1.03281
	-0.44	-1.02595	0.44	1.04514
	-0.43	-1.02553	0.43	1.03302
	-0.42	-1.02132	0.42	1.02042
	-0.41	-1.01314	0.41	1.02822
	-0.4	-1.01366	0.4	1.03726
	-0.39	-1.01427	0.39	1.0511
	-0.38	-1.01178	0.38	1.02355
	-0.37	-1.00929	0.37	1.01957
	-0.36	-1.00631	0.36	1.02482
	-0.35	-1.01091	0.35	1.02456
	-0.34	-1.00924	0.34	1.04701
	-0.33	-1.00915	0.33	1.0409
	-0.32	-1.0052	0.32	1.02672
	-0.31	-1.00685	0.31	1.0347
	-0.3	-1.00769	0.3	1.03991
	-0.29	-1.01404	0.29	1.03239
	-0.28	-1.00939	0.28	1.02866
	-0.27	-1.00389	0.27	1.01629
	-0.26	-1.0074	0.26	1.02196
	-0.25	-1.01338	0.25	1.0357
	-0.24	-1.01404	0.24	1.0123
	-0.23	-1.01037	0.23	1.02659
	-0.22	-1.00795	0.22	1.01637
	-0.21	-0.99757	0.21	1.01969
	-0.2	-0.9951	0.2	1.01893
	-0.19	-0.99138	0.19	1.0212
	-0.18	-0.99241	0.18	1.01815
	-0.17	-0.98543	0.17	1.01929
	-0.16	-0.99352	0.16	1.03251
	-0.15	-0.99607	0.15	1.0262
	-0.14	-1.00063	0.14	1.01169
	-0.13	-0.99579	0.13	1.02176
	-0.12	-1.00677	0.12	1.01472
	-0.11	-1.00036	0.11	1.01525
	-0.1	-1.00888	0.1	1.01963
	-0.09	-1.01108	0.09	1.01018
	-0.08	-1.0085	0.08	1.02058
	-0.07	-1.00006	0.07	1.01803
	-0.06	-0.99941	0.06	1.00525
	-0.05	-0.99677	0.05	1.01169
	-0.04	-0.99734	0.04	1.01597
	-0.03	-0.99534	0.03	1.01454
	-0.02	-0.98567	0.02	0.99816
	-0.01	-0.96495	0.01	1.00045
	0	-0.96462	0	0.95673
	0.01	-0.88476	-0.01	0.75024
	0.02	-0.6037	-0.02	0.49128
	0.03	-0.12502	-0.03	0.15695
	0.04	0.38463	-0.04	-0.18121
	0.05	0.78953	-0.05	-0.47959
	0.06	0.96235	-0.06	-0.73078
	0.07	0.97989	-0.07	-0.89016
	0.08	0.96924	-0.08	-0.97358
	0.09	0.99694	-0.09	-0.9802
	0.1	1.00241	-0.1	-0.9754
	0.11	1.00771	-0.11	-0.99592
	0.12	0.99933	-0.12	-0.98947
	0.13	1.00529	-0.13	-0.99207
	0.14	1.01479	-0.14	-0.99274
	0.15	1.02588	-0.15	-0.9956
	0.16	1.01936	-0.16	-0.99097
	0.17	1.01644	-0.17	-0.99518
	0.18	1.00668	-0.18	-1.00156
	0.19	1.01395	-0.19	-0.99731
	0.2	1.01609	-0.2	-0.99805
	0.21	1.02151	-0.21	-0.99893
	0.22	1.01476	-0.22	-0.99552
	0.23	1.01104	-0.23	-1.00053
	0.24	1.01039	-0.24	-0.99833
	0.25	1.01362	-0.25	-0.99412
	0.26	1.0121	-0.26	-0.99193
	0.27	1.016	-0.27	-0.99986
	0.28	1.02004	-0.28	-0.99343
	0.29	1.01755	-0.29	-1.00183
	0.3	1.01348	-0.3	-0.99466
	0.31	1.01195	-0.31	-0.99939
	0.32	1.01408	-0.32	-1.00543
	0.33	1.01526	-0.33	-1.00195
	0.34	1.01812	-0.34	-0.99265
	0.35	1.01094	-0.35	-1.00595
	0.36	1.0085	-0.36	-1.00704
	0.37	1.01023	-0.37	-0.99874
	0.38	1.01825	-0.38	-1.00832
	0.39	1.02078	-0.39	-1.00968
	0.4	1.02011	-0.4	-1.00435
	0.41	1.01524	-0.41	-0.99719
	0.42	1.0156	-0.42	-1.01076
	0.43	1.01948	-0.43	-1.00366
	0.44	1.02461	-0.44	-1.0015
	0.45	1.03165	-0.45	-1.0117
	0.46	1.03032	-0.46	-1.00114
	0.47	1.02608	-0.47	-0.98776
	0.48	1.0259	-0.48	-1.01491
	0.49	1.02476	-0.49	-1.00976
	0.5	1.02157	-0.5	-1.02204
	0.51	1.02429	-0.51	-1.00844
	0.52	1.02286	-0.52	-0.99898
	0.53	1.02107	-0.53	-1.00662
	0.54	1.02457	-0.54	-1.02418
	0.55	1.02888	-0.55	-1.02003
	0.56	1.03181	-0.56	-1.01128
	0.57	1.0358	-0.57	-0.99927
	0.58	1.03556	-0.58	-1.02433
	0.59	1.0299	-0.59	-1.0128
	0.6	1.02841	-0.6	-1.02538
	0.61	1.02941	-0.61	-1.00843
	0.62	1.03053	-0.62	-0.99852
	0.63	1.03263	-0.63	-1.01988
	0.64	1.03121	-0.64	-1.01361
	0.65	1.03581	-0.65	-1.00666
	0.66	1.04147	-0.66	-1.01439
	0.67	1.04247	-0.67	-1.01492
	0.68	1.04162	-0.68	-1.01884
	0.69	1.04213	-0.69	-1.02146
	0.7	1.03584	-0.7	-1.02036
	0.71	1.03502	-0.71	-1.01879
	0.72	1.03529	-0.72	-1.02371
	0.73	1.03609	-0.73	-1.01799
	0.74	1.03918	-0.74	-1.01715
	0.75	1.04364	-0.75	-1.01907
	0.76	1.03577	-0.76	-1.01801
	0.77	1.03315	-0.77	-1.01835
	0.78	1.04021	-0.78	-1.02003
	0.79	1.04958	-0.79	-1.0268
	0.8	1.05181	-0.8	-1.01595
	0.81	1.04804	-0.81	-1.0268
	0.82	1.03839	-0.82	-1.02865
	0.83	1.03209	-0.83	-1.02808
	0.84	1.03778	-0.84	-1.03211
	0.85	1.04301	-0.85	-1.02652
	0.86	1.05045	-0.86	-1.02602
	0.87	1.04828	-0.87	-1.02862
	0.88	1.05039	-0.88	-1.0276
	0.89	1.0399	-0.89	-1.02473
	0.9	1.04131	-0.9	-1.02589
	0.91	1.03623	-0.91	-1.03113
	0.92	1.04425	-0.92	-1.0321
	0.93	1.04344	-0.93	-1.03419
	0.94	1.05066	-0.94	-1.0313
	0.95	1.0499	-0.95	-1.03355
	0.96	1.05371	-0.96	-1.03092
	0.97	1.04731	-0.97	-1.03348
	0.98	1.04271	-0.98	-1.03622
	0.99	1.04707	-0.99	-1.0374
	1	1.05144	-1	-1.04054
	1.01	1.05862	-1.01	-1.04464
	1.02	1.06152	-1.02	-1.04455
	1.03	1.06037	-1.03	-1.03697
	1.04	1.05502	-1.04	-1.03653
	1.05	1.06016	-1.05	-1.03621
	1.06	1.05589	-1.06	-1.04398
	1.07	1.05259	-1.07	-1.04671
	1.08	1.05213	-1.08	-1.04385
	1.09	1.0517	-1.09	-1.03772
	1.1	1.04861	-1.1	-1.03716
	1.11	1.05393	-1.11	-1.03436
	1.12	1.05153	-1.12	-1.03838
	1.13	1.05228	-1.13	-1.03384
	1.14	1.05107	-1.14	-1.03673
	1.15	1.05593	-1.15	-1.04055
	1.16	1.05046	-1.16	-1.04459
	1.17	1.05449	-1.17	-1.05065
	1.18	1.05492	-1.18	-1.05182
	1.19	1.06522	-1.19	-1.0474
	1.2	1.06486	-1.2	-1.05261
	1.21	1.0728	-1.21	-1.03934
	1.22	1.06848	-1.22	-1.03725
	1.23	1.06688	-1.23	-1.04614
	1.24	1.05682	-1.24	-1.03736
	1.25	1.06357	-1.25	-1.03844
	1.26	1.05953	-1.26	-1.04128
	1.27	1.05877	-1.27	-1.04543
	1.28	1.05389	-1.28	-1.04925
	1.29	1.06473	-1.29	-1.04852
	1.3	1.0626	-1.3	-1.04911
	1.31	1.07663	-1.31	-1.05226
	1.32	1.07194	-1.32	-1.0568
	1.33	1.06874	-1.33	-1.05458
	1.34	1.05676	-1.34	-1.05006
	1.35	1.06665	-1.35	-1.05295
	1.36	1.06657	-1.36	-1.05316
	1.37	1.071	-1.37	-1.05259
	1.38	1.07067	-1.38	-1.04397
	1.39	1.07315	-1.39	-1.05148
	1.4	1.07456	-1.4	-1.05834
	1.41	1.07336	-1.41	-1.06149
	1.42	1.07587	-1.42	-1.05222
	1.43	1.07977	-1.43	-1.05488
	1.44	1.08932	-1.44	-1.05137
	1.45	1.09134	-1.45	-1.05097
	1.46	1.08537	-1.46	-1.05839
	1.47	1.06965	-1.47	-1.05841
	1.48	1.06364	-1.48	-1.04671
	1.49	1.06308	-1.49	-1.04867
	1.5	1.06704	-1.5	-1.06035
	1.51	1.07043	-1.51	-1.0523
	1.52	1.07125	-1.52	-1.05215
	1.53	1.0771	-1.53	-1.05605
	1.54	1.08142	-1.54	-1.05946
	1.55	1.0815	-1.55	-1.05817
	1.56	1.07849	-1.56	-1.06631
	1.57	1.0778	-1.57	-1.05862
	1.58	1.07878	-1.58	-1.05358
	1.59	1.08384	-1.59	-1.06841
	1.6	1.08838	-1.6	-1.05603
	1.61	1.08399	-1.61	-1.05729
	1.62	1.08248	-1.62	-1.0596
	1.63	1.08421	-1.63	-1.06191
	1.64	1.0885	-1.64	-1.07001
	1.65	1.08601	-1.65	-1.05714
	1.66	1.08555	-1.66	-1.066
	1.67	1.07821	-1.67	-1.06763
	1.68	1.08025	-1.68	-1.06299
	1.69	1.07648	-1.69	-1.06389
	1.7	1.07479	-1.7	-1.05487
	1.71	1.0699	-1.71	-1.06121
	1.72	1.07731	-1.72	-1.06064
	1.73	1.08382	-1.73	-1.06868
	1.74	1.08405	-1.74	-1.07261
	1.75	1.08216	-1.75	-1.0682
	1.76	1.07959	-1.76	-1.06833
	1.77	1.08986	-1.77	-1.06783
	1.78	1.09861	-1.78	-1.06471
	1.79	1.1006	-1.79	-1.0673
	1.8	1.0895	-1.8	-1.07728
	1.81	1.09179	-1.81	-1.06691
	1.82	1.08924	-1.82	-1.0747
	1.83	1.09608	-1.83	-1.06914
	1.84	1.08876	-1.84	-1.07156
	1.85	1.08455	-1.85	-1.06911
	1.86	1.08101	-1.86	-1.07051
	1.87	1.08397	-1.87	-1.07153
	1.88	1.08261	-1.88	-1.07322
	1.89	1.08648	-1.89	-1.07968
	1.9	1.08765	-1.9	-1.08864
	1.91	1.09142	-1.91	-1.08138
	1.92	1.09468	-1.92	-1.07931
	1.93	1.09645	-1.93	-1.07492
	1.94	1.09321	-1.94	-1.07543
	1.95	1.09156	-1.95	-1.07801
	1.96	1.09259	-1.96	-1.07624
	1.97	1.09351	-1.97	-1.07688
	1.98	1.09863	-1.98	-1.08047

## Sheet: Fig. S6
Fig. S6c	magnetic field (T)	RMCD	magnetic field (T)	RMCD		Fig. S6d						Fig. S6e	magnetic field (T)	RMCD	magnetic field (T)	RMCD		Fig. S6f	magnetic field (T)	RMCD	magnetic field (T)	RMCD		Fig. S6g	magnetic field (T)	RMCD	magnetic field (T)	RMCD
	0.28	1.361	-0.28	-1.32511			magnetic field (T)	RMCD	magnetic field (T)	RMCD			0.28	0.59719	-0.28	-0.59627			0.28	0.30549	-0.28	-0.31281			0.28	0.02949	-0.28	-0.03756
	0.275	1.31143	-0.275	-1.31528			0.28	1.00918	-0.28	-0.99326			0.275	0.59626	-0.275	-0.60196			0.275	0.34338	-0.275	-0.32016			0.275	0.0377	-0.275	-0.02681
	0.27	1.27145	-0.27	-1.33286			0.275	0.99762	-0.275	-1.01798			0.27	0.60321	-0.27	-0.59351			0.27	0.32526	-0.27	-0.31278			0.27	0.02604	-0.27	-0.0334
	0.265	1.3	-0.265	-1.31777			0.27	0.99447	-0.27	-1.00509			0.265	0.59646	-0.265	-0.59397			0.265	0.31323	-0.265	-0.32059			0.265	0.04177	-0.265	-0.03074
	0.26	1.30128	-0.26	-1.3256			0.265	1.00109	-0.265	-1.02157			0.26	0.60179	-0.26	-0.59884			0.26	0.32585	-0.26	-0.32039			0.26	0.04231	-0.26	-0.03157
	0.255	1.31711	-0.255	-1.33343			0.26	0.99828	-0.26	-1.00484			0.255	0.60235	-0.255	-0.59744			0.255	0.31921	-0.255	-0.3069			0.255	0.02027	-0.255	-0.03335
	0.25	1.25915	-0.25	-1.32391			0.255	1.00064	-0.255	-0.99304			0.25	0.59844	-0.25	-0.59516			0.25	0.30845	-0.25	-0.31255			0.25	0.0343	-0.25	-0.02804
	0.245	1.30987	-0.245	-1.32495			0.25	1.00113	-0.25	-1.01248			0.245	0.60057	-0.245	-0.59865			0.245	0.31905	-0.245	-0.32684			0.245	0.02	-0.245	-0.03427
	0.24	1.25408	-0.24	-1.35425			0.245	1.00506	-0.245	-0.99925			0.24	0.60036	-0.24	-0.59308			0.24	0.32474	-0.24	-0.31801			0.24	0.04029	-0.24	-0.03099
	0.235	1.30622	-0.235	-1.30949			0.24	0.99826	-0.24	-0.99645			0.235	0.60016	-0.235	-0.59605			0.235	0.31296	-0.235	-0.30713			0.235	0.02709	-0.235	-0.0358
	0.23	1.27422	-0.23	-1.31515			0.235	0.99627	-0.235	-1.01504			0.23	0.59879	-0.23	-0.59809			0.23	0.32392	-0.23	-0.31958			0.23	0.02574	-0.23	-0.02952
	0.225	1.29659	-0.225	-1.35065			0.23	1.00412	-0.23	-1.00021			0.225	0.59755	-0.225	-0.59816			0.225	0.31134	-0.225	-0.31327			0.225	0.00979	-0.225	-0.02887
	0.22	1.26266	-0.22	-1.32597			0.225	0.98615	-0.225	-1.01449			0.22	0.60054	-0.22	-0.59226			0.22	0.31325	-0.22	-0.31487			0.22	0.01952	-0.22	-0.02696
	0.215	1.29251	-0.215	-1.31774			0.22	0.99934	-0.22	-0.98932			0.215	0.59824	-0.215	-0.59578			0.215	0.33186	-0.215	-0.31648			0.215	0.02669	-0.215	-0.02225
	0.21	1.31608	-0.21	-1.34825			0.215	0.9987	-0.215	-1.00939			0.21	0.59897	-0.21	-0.59542			0.21	0.30922	-0.21	-0.31285			0.21	0.0226	-0.21	-0.0312
	0.205	1.31068	-0.205	-1.33295			0.21	0.99979	-0.21	-0.9998			0.205	0.59782	-0.205	-0.59377			0.205	0.32311	-0.205	-0.3161			0.205	0.02702	-0.205	-0.01949
	0.2	1.28566	-0.2	-1.31871			0.205	0.99571	-0.205	-1.00993			0.2	0.5942	-0.2	-0.59629			0.2	0.31348	-0.2	-0.31691			0.2	0.01456	-0.2	-0.02158
	0.195	1.28517	-0.195	-1.37579			0.2	0.99572	-0.2	-0.97288			0.195	0.6005	-0.195	-0.59869			0.195	0.29902	-0.195	-0.31124			0.195	0.0164	-0.195	-0.02313
	0.19	1.24688	-0.19	-1.32738			0.195	1.00173	-0.195	-0.99855			0.19	0.59605	-0.19	-0.59229			0.19	0.31314	-0.19	-0.31565			0.19	0.02337	-0.19	-0.02718
	0.185	1.33623	-0.185	-1.33358			0.19	0.99674	-0.19	-1.01414			0.185	0.60159	-0.185	-0.59859			0.185	0.29927	-0.185	-0.32138			0.185	0.01595	-0.185	-0.02342
	0.18	1.28149	-0.18	-1.3296			0.185	1.00312	-0.185	-0.9886			0.18	0.59576	-0.18	-0.59453			0.18	0.32171	-0.18	-0.31555			0.18	0.02203	-0.18	-0.02566
	0.175	1.31279	-0.175	-1.33376			0.18	0.99946	-0.18	-0.99399			0.175	0.6008	-0.175	-0.59575			0.175	0.31414	-0.175	-0.31389			0.175	0.02292	-0.175	-0.02223
	0.17	1.29161	-0.17	-1.32725			0.175	0.99288	-0.175	-1.01067			0.17	0.59813	-0.17	-0.59504			0.17	0.3209	-0.17	-0.30594			0.17	0.01655	-0.17	-0.02323
	0.165	1.30675	-0.165	-1.3317			0.17	0.99989	-0.17	-1.0105			0.165	0.59609	-0.165	-0.59583			0.165	0.31749	-0.165	-0.31813			0.165	0.02255	-0.165	-0.01931
	0.16	1.28391	-0.16	-1.33199			0.165	0.98883	-0.165	-0.98646			0.16	0.60014	-0.16	-0.58997			0.16	0.33564	-0.16	-0.305			0.16	0.01585	-0.16	-0.02472
	0.155	1.28838	-0.155	-1.33228			0.16	1	-0.16	-0.99345			0.155	0.59849	-0.155	-0.59387			0.155	0.31473	-0.155	-0.28776			0.155	0.01938	-0.155	-0.01384
	0.15	1.26763	-0.15	-1.33433			0.155	1.00978	-0.155	-0.98076			0.15	0.60275	-0.15	-0.59641			0.15	0.32324	-0.15	-0.30395			0.15	0.01299	-0.15	-0.01412
	0.145	1.32632	-0.145	-1.33655			0.15	0.9994	-0.15	-0.97905			0.145	0.59695	-0.145	-0.59485			0.145	0.32014	-0.145	-0.33001			0.145	0.03577	-0.145	-0.02291
	0.14	1.29838	-0.14	-1.32526			0.145	0.99688	-0.145	-0.98125			0.14	0.59958	-0.14	-0.59737			0.14	0.30474	-0.14	-0.3264			0.14	0.01094	-0.14	-0.01442
	0.135	1.27278	-0.135	-1.32985			0.14	0.9981	-0.14	-0.99232			0.135	0.59748	-0.135	-0.59548			0.135	0.32307	-0.135	-0.3161			0.135	0.01116	-0.135	-0.01541
	0.13	1.28942	-0.13	-1.33081			0.135	1.00367	-0.135	-1.02001			0.13	0.6	-0.13	-0.59292			0.13	0.32979	-0.13	-0.31812			0.13	0.02158	-0.13	-0.01637
	0.125	1.29837	-0.125	-1.32598			0.13	0.99824	-0.13	-1.01262			0.125	0.59691	-0.125	-0.59712			0.125	0.3103	-0.125	-0.28853			0.125	0.00512	-0.125	-0.01946
	0.12	1.29306	-0.12	-1.33898			0.125	1.00467	-0.125	-0.98822			0.12	0.60438	-0.12	-0.59831			0.12	0.32015	-0.12	-0.30321			0.12	0.02509	-0.12	-0.017
	0.115	1.30738	-0.115	-1.33619			0.12	0.9977	-0.12	-0.99939			0.115	0.59735	-0.115	-0.59404			0.115	0.32178	-0.115	-0.31414			0.115	0.02128	-0.115	-0.01473
	0.11	1.29238	-0.11	-1.32094			0.115	0.9999	-0.115	-0.99476			0.11	0.60119	-0.11	-0.60108			0.11	0.3107	-0.11	-0.31694			0.11	0.01871	-0.11	-0.01613
	0.105	1.32675	-0.105	-1.34619			0.11	0.99934	-0.11	-0.998			0.105	0.60436	-0.105	-0.59312			0.105	0.33734	-0.105	-0.25854			0.105	-0.00133	-0.105	-0.0106
	0.1	1.32974	-0.1	-1.33404			0.105	0.99667	-0.105	-0.99994			0.1	0.60448	-0.1	-0.59928			0.1	0.31649	-0.1	-0.32325			0.1	0.02409	-0.1	-0.01427
	0.095	1.27709	-0.095	-1.35297			0.1	1	-0.1	-0.99208			0.095	0.59745	-0.095	-0.59568			0.095	0.32889	-0.095	-0.31788			0.095	0.00251	-0.095	-0.01224
	0.09	1.23192	-0.09	-1.32747			0.095	0.99696	-0.095	-1.0102			0.09	0.60072	-0.09	-0.59452			0.09	0.31978	-0.09	-0.32722			0.09	0.00778	-0.09	-0.013
	0.085	1.323	-0.085	-1.33629			0.09	1.00214	-0.09	-0.99044			0.085	0.59543	-0.085	-0.59764			0.085	0.32009	-0.085	-0.31809			0.085	0.01335	-0.085	-0.0104
	0.08	1.30244	-0.08	-1.30726			0.085	0.99514	-0.085	-0.99584			0.08	0.60194	-0.08	-0.59675			0.08	0.3204	-0.08	-0.32652			0.08	0.01079	-0.08	-0.00974
	0.075	1.30863	-0.075	-1.33686			0.08	1.00079	-0.08	-0.9931			0.075	0.6002	-0.075	-0.59403			0.075	0.32297	-0.075	-0.3138			0.075	0.00409	-0.075	-0.01245
	0.07	1.30585	-0.07	-1.31628			0.075	0.99307	-0.075	-0.98779			0.07	0.59666	-0.07	-0.59378			0.07	0.31821	-0.07	-0.33621			0.07	-0.00163	-0.07	-0.00473
	0.065	1.29985	-0.065	-1.37718			0.07	1.00267	-0.07	-0.99293			0.065	0.6	-0.065	-0.59638			0.065	0.31793	-0.065	-0.31805			0.065	0.00316	-0.065	-0.01031
	0.06	1.28177	-0.06	-1.3417			0.065	0.99429	-0.065	-0.99375			0.06	0.59606	-0.06	-0.58847			0.06	0.34155	-0.06	-0.32791			0.06	0.0138	-0.06	-0.00808
	0.055	1.3246	-0.055	-1.34032			0.06	0.99632	-0.06	-1.00118			0.055	0.59963	-0.055	-0.60453			0.055	0.31731	-0.055	-0.31539			0.055	-0.00471	-0.055	-0.00614
	0.05	1.31125	-0.05	-1.33315			0.055	0.99755	-0.055	-1.0047			0.05	0.60148	-0.05	-0.5955			0.05	0.32445	-0.05	-0.31058			0.05	0.01913	-0.05	-0.01013
	0.045	1.29531	-0.045	-1.34621			0.05	1.00793	-0.05	-0.99254			0.045	0.59908	-0.045	-0.59408			0.045	0.3101	-0.045	-0.3245			0.045	-0.00122	-0.045	-0.00659
	0.04	1.30804	-0.04	-1.31824			0.045	1.00187	-0.045	-1.00261			0.04	0.60311	-0.04	-0.59565			0.04	0.3254	-0.04	-0.30558			0.04	0.01609	-0.04	-0.00961
	0.035	1.27945	-0.035	-1.33916			0.04	1	-0.04	-0.99177			0.035	0.598	-0.035	-0.59362			0.035	0.32226	-0.035	-0.3061			0.035	0.01745	-0.035	-0.01408
	0.03	1.30635	-0.03	-1.3377			0.035	0.99972	-0.035	-0.99383			0.03	0.59981	-0.03	-0.59444			0.03	0.32153	-0.03	-0.31894			0.03	0.01651	-0.03	-0.01543
	0.025	1.29308	-0.025	-1.33585			0.03	0.99651	-0.03	-0.9794			0.025	0.59828	-0.025	-0.59396			0.025	0.3208	-0.025	-0.31303			0.025	0.01537	-0.025	-0.01773
	0.02	1.32605	-0.02	-1.32403			0.025	0.99791	-0.025	-0.98269			0.02	0.59911	-0.02	-0.5956			0.02	0.31705	-0.02	-0.30824			0.02	0.03352	-0.02	-0.02102
	0.015	1.2853	-0.015	-1.35088			0.02	1.00041	-0.02	-0.98388			0.015	0.59699	-0.015	-0.59419			0.015	0.32168	-0.015	-0.31985			0.015	0.02159	-0.015	-0.01812
	0.01	1.22579	-0.01	-1.3254			0.015	1.00238	-0.015	-0.98269			0.01	0.60138	-0.01	-0.5968			0.01	0.34166	-0.01	-0.31442			0.01	0.03942	-0.01	-0.01884
	0.005	1.22823	-0.005	-1.33758			0.01	0.98936	-0.01	-0.98856			0.005	0.59725	-0.005	-0.59412			0.005	0.30851	-0.005	-0.30899			0.005	0.0321	-0.005	-0.01788
	-2.09902e-16	1.2462	-2.09902e-16	-1.33824			0.005	0.9985	-0.005	-1.01894			-2.09902e-16	0.61723	-2.09902e-16	-0.59388			-2.09902e-16	0.3519	-2.09902e-16	-0.3405			-2.09902e-16	0.0204	-2.09902e-16	-0.02839
	-0.005	1.23425	0.005	-1.32178			0	0.99428	0	-0.99705			-0.005	0.59548	0.005	-0.59686			-0.005	0.33399	0.005	-0.34409			-0.005	0.08584	0.005	-0.02172
	-0.01	1.19058	0.01	-1.22865			-0.005	0.9965	0.005	-0.99125			-0.01	0.62005	0.01	-0.59723			-0.01	0.44748	0.01	-0.37934			-0.01	0.03455	0.01	-0.06742
	-0.015	1.16585	0.015	-1.24806			-0.01	0.99119	0.01	-0.99716			-0.015	0.61609	0.015	-0.60282			-0.015	0.36101	0.015	-0.42522			-0.015	0.13427	0.015	-0.19967
	-0.02	0.38321	0.02	-0.68399			-0.015	0.9864	0.015	-0.97859			-0.02	0.66442	0.02	-0.62378			-0.02	0.46499	0.02	-0.48709			-0.02	0.32823	0.02	-0.47893
	-0.025	-1.21826	0.025	1.1065			-0.02	0.97731	0.02	-0.97646			-0.025	0.75787	0.025	-0.70474			-0.025	0.76291	0.025	-0.63514			-0.025	0.50059	0.025	-0.49831
	-0.03	-1.22668	0.03	1.1702			-0.025	0.96738	0.025	-0.97899			-0.03	0.78687	0.03	-0.69871			-0.03	0.70503	0.03	-0.71548			-0.03	0.51614	0.03	-0.49584
	-0.035	-1.34167	0.035	1.16522			-0.03	0.82544	0.03	-0.87584			-0.035	-0.13157	0.035	-0.30567			-0.035	0.65442	0.035	-0.64192			-0.035	0.54103	0.035	-0.51018
	-0.04	-1.32466	0.04	1.23644			-0.035	-0.54349	0.035	0.98318			-0.04	-0.39261	0.04	0.44737			-0.04	-0.22395	0.04	0.2442			-0.04	0.54912	0.04	-0.51471
	-0.045	-1.32467	0.045	1.31236			-0.04	-0.68143	0.04	0.99375			-0.045	-0.40228	0.045	0.48341			-0.045	-0.27441	0.045	0.24389			-0.045	0.49562	0.045	-0.52065
	-0.05	-1.32651	0.05	1.25058			-0.045	-0.74636	0.045	0.99125			-0.05	-0.49574	0.05	0.58245			-0.05	-0.26662	0.05	0.24973			-0.05	0.54291	0.05	-0.52798
	-0.055	-1.32147	0.055	1.28233			-0.05	-0.80229	0.05	1.0052			-0.055	-0.51508	0.055	0.60047			-0.055	-0.27109	0.055	0.29866			-0.055	0.52486	0.055	-0.58152
	-0.06	-1.32486	0.06	1.26993			-0.055	-0.86123	0.055	0.99893			-0.06	-0.5602	0.06	0.60517			-0.06	-0.29961	0.06	0.31427			-0.06	0.51242	0.06	-0.54825
	-0.065	-1.33689	0.065	1.31068			-0.06	-0.95216	0.06	1.00522			-0.065	-0.57954	0.065	0.5936			-0.065	-0.32894	0.065	0.3068			-0.065	0.54104	0.065	-0.07679
	-0.07	-1.3377	0.07	1.31609			-0.065	-0.9951	0.065	1.00018			-0.07	-0.60198	0.07	0.59575			-0.07	-0.3092	0.07	0.31164			-0.07	0.07687	0.07	-0.08272
	-0.075	-1.31871	0.075	1.29092			-0.07	-0.98737	0.07	1.01286			-0.075	-0.60729	0.075	0.59983			-0.075	-0.32392	0.075	0.31996			-0.075	0.04389	0.075	-0.02094
	-0.08	-1.33385	0.08	1.31443			-0.075	-0.99817	0.075	0.99652			-0.08	-0.60261	0.08	0.59982			-0.08	-0.31144	0.08	0.31048			-0.08	0.07007	0.08	-0.00448
	-0.085	-1.33103	0.085	1.31807			-0.08	-1.0041	0.08	0.99415			-0.085	-0.60355	0.085	0.59783			-0.085	-0.31551	0.085	0.33881			-0.085	0.01307	0.085	-0.02123
	-0.09	-1.32728	0.09	1.28916			-0.085	-1.00315	0.085	0.99612			-0.09	-0.6058	0.09	0.60223			-0.09	-0.33958	0.09	0.31021			-0.09	0.01767	0.09	-0.01199
	-0.095	-1.33564	0.095	1.30879			-0.09	-1.00598	0.09	1.00084			-0.095	-0.60421	0.095	0.59955			-0.095	-0.30727	0.095	0.33712			-0.095	-0.000996352	0.095	-0.01225
	-0.1	-1.32709	0.1	1.33297			-0.095	-1.00695	0.095	0.99711			-0.1	-0.60522	0.1	0.59788			-0.1	-0.31847	0.1	0.30073			-0.1	0.00118	0.1	-0.000248781
	-0.105	-1.3182	0.105	1.3009			-0.1	-1.00694	0.1	0.97817			-0.105	-0.60176	0.105	0.60114			-0.105	-0.31502	0.105	0.31545			-0.105	-0.0049	0.105	0.00545
	-0.11	-1.3269	0.11	1.32042			-0.105	-1.00565	0.105	1.00337			-0.11	-0.60401	0.11	0.60043			-0.11	-0.28522	0.11	0.32946			-0.11	0.0038	0.11	-0.01478
	-0.115	-1.31355	0.115	1.29136			-0.11	-1.00536	0.11	0.99505			-0.115	-0.60508	0.115	0.59725			-0.115	-0.33125	0.115	0.32653			-0.115	-0.00985	0.115	0.00275
	-0.12	-1.32671	0.12	1.28177			-0.115	-1.01073	0.115	1.00605			-0.12	-0.60656	0.12	0.60791			-0.12	-0.27946	0.12	0.31291			-0.12	-0.01358	0.12	0.0081
	-0.125	-1.32229	0.125	1.30995			-0.12	-1.00456	0.12	1.00374			-0.125	-0.60226	0.125	0.59682			-0.125	-0.31481	0.125	0.32132			-0.125	-0.0271	0.125	0.01079
	-0.13	-1.33434	0.13	1.29029			-0.125	-1.01114	0.125	0.99687			-0.13	-0.60122	0.13	0.59864			-0.13	-0.30273	0.13	0.32306			-0.13	-0.01345	0.13	0.00991
	-0.135	-1.31035	0.135	1.31826			-0.13	-1.00945	0.13	0.995			-0.135	-0.61174	0.135	0.59798			-0.135	-0.30594	0.135	0.32306			-0.135	-0.02364	0.135	0.01601
	-0.14	-1.34317	0.14	1.28683			-0.135	-1.00589	0.135	1.00829			-0.14	-0.60333	0.14	0.60219			-0.14	-0.31787	0.14	0.31993			-0.14	-0.01738	0.14	0.01145
	-0.145	-1.32623	0.145	1.30475			-0.14	-0.9942	0.14	1.00546			-0.145	-0.59609	0.145	0.59726			-0.145	-0.30039	0.145	0.32296			-0.145	-0.02674	0.145	0.00965
	-0.15	-1.32092	0.15	1.33158			-0.145	-1.00839	0.145	0.9985			-0.15	-0.59775	0.15	0.59848			-0.15	-0.30615	0.15	0.31308			-0.15	-0.01407	0.15	0.00836
	-0.155	-1.32411	0.155	1.28822			-0.15	-1.00515	0.15	0.99062			-0.155	-0.60409	0.155	0.59988			-0.155	-0.30979	0.155	0.32533			-0.155	-0.01594	0.155	0.00707
	-0.16	-1.33614	0.16	1.30656			-0.155	-1.01068	0.155	1.00016			-0.16	-0.6011	0.16	0.59966			-0.16	-0.30388	0.16	0.30916			-0.16	-0.02318	0.16	0.02444
	-0.165	-1.3241	0.165	1.32492			-0.16	-1.01173	0.16	0.99667			-0.165	-0.6054	0.165	0.59956			-0.165	-0.30194	0.165	0.32298			-0.165	-0.02498	0.165	0.00138
	-0.17	-1.32072	0.17	1.29485			-0.165	-1.0105	0.165	1.00818			-0.17	-0.60019	0.17	0.59668			-0.17	-0.3	0.17	0.31901			-0.17	-0.01707	0.17	0.02104
	-0.175	-1.32444	0.175	1.31038			-0.17	-1.01023	0.17	1.00192			-0.175	-0.6082	0.175	0.59938			-0.175	-0.33429	0.175	0.3076			-0.175	-0.02368	0.175	0.01344
	-0.18	-1.3221	0.18	1.2759			-0.175	-1.01185	0.175	1.00088			-0.18	-0.59739	0.18	0.6018			-0.18	-0.32147	0.18	0.31571			-0.18	-0.02281	0.18	0.01642
	-0.185	-1.32601	0.185	1.30904			-0.18	-1.00841	0.18	0.9863			-0.185	-0.604	0.185	0.60167			-0.185	-0.30955	0.185	0.31376			-0.185	-0.02373	0.185	0.01586
	-0.19	-1.31441	0.19	1.29192			-0.185	-1.02395	0.185	0.99733			-0.19	-0.59949	0.19	0.59703			-0.19	-0.3237	0.19	0.34769			-0.19	-0.02163	0.19	0.02713
	-0.195	-1.32528	0.195	1.31448			-0.19	-1.0145	0.19	1.00184			-0.195	-0.60085	0.195	0.59821			-0.195	-0.30828	0.195	0.327			-0.195	-0.02796	0.195	0.03286
	-0.2	-1.31989	0.2	1.29354			-0.195	-1.01559	0.195	1.00048			-0.2	-0.6003	0.2	0.59809			-0.2	-0.31826	0.2	0.31389			-0.2	-0.02605	0.2	0.01956
	-0.205	-1.33616	0.205	1.30548			-0.2	-1.01805	0.2	0.99709			-0.205	-0.59698	0.205	0.60083			-0.205	-0.30386	0.205	0.32289			-0.205	-0.02608	0.205	0.01653
	-0.21	-1.31767	0.21	1.29189			-0.205	-1.01005	0.205	1.00134			-0.21	-0.60476	0.21	0.6009			-0.21	-0.31519	0.21	0.3409			-0.21	-0.02103	0.21	0.03411
	-0.215	-1.33179	0.215	1.28389			-0.21	-1.01733	0.21	1.00562			-0.215	-0.59681	0.215	0.60133			-0.215	-0.3122	0.215	0.34133			-0.215	-0.0223	0.215	0.017
	-0.22	-1.33122	0.22	1.30967			-0.215	-1.01171	0.215	1.00211			-0.22	-0.59997	0.22	0.60114			-0.22	-0.30973	0.22	0.3233			-0.22	-0.03262	0.22	0.02143
	-0.225	-1.31839	0.225	1.26522			-0.22	-1.02448	0.22	0.99805			-0.225	-0.59743	0.225	0.59666			-0.225	-0.31356	0.225	0.31061			-0.225	-0.0289	0.225	0.02312
	-0.23	-1.3292	0.23	1.32302			-0.225	-1.01545	0.225	1.00909			-0.23	-0.60083	0.23	0.60303			-0.23	-0.31373	0.23	0.33065			-0.23	-0.03323	0.23	0.02481
	-0.235	-1.30931	0.235	1.29277			-0.23	-1.0226	0.23	0.99178			-0.235	-0.59782	0.235	0.60612			-0.235	-0.31485	0.235	0.31494			-0.235	-0.0287	0.235	0.02839
	-0.24	-1.33117	0.24	1.33374			-0.235	-1.00938	0.235	0.99979			-0.24	-0.59399	0.24	0.59636			-0.24	-0.31212	0.24	0.31752			-0.24	-0.02828	0.24	0.02639
	-0.245	-1.33071	0.245	1.30151			-0.24	-1.0175	0.24	0.99917			-0.245	-0.59802	0.245	0.60306			-0.245	-0.31749	0.245	0.3105			-0.245	-0.02787	0.245	0.03049
	-0.25	-1.32711	0.25	1.28102			-0.245	-1.02265	0.245	1.00347			-0.25	-0.6016	0.25	0.59889			-0.25	-0.31411	0.25	0.32291			-0.25	-0.02488	0.25	0.02441
	-0.255	-1.31784	0.255	1.30841			-0.25	-1.01746	0.25	1.00372			-0.255	-0.6	0.255	0.59522			-0.255	-0.30511	0.255	0.31586			-0.255	-0.02375	0.255	0.0275
	-0.26	-1.32029	0.26	1.28474			-0.255	-1.01653	0.255	0.99761			-0.26	-0.59745	0.26	0.60115			-0.26	-0.31979	0.26	0.32572			-0.26	-0.03825	0.26	0.03039
	-0.265	-1.31658	0.265	1.30562			-0.26	-1.0261	0.26	1.00075			-0.265	-0.6005	0.265	0.59782			-0.265	-0.31069	0.265	0.31328			-0.265	-0.03684	0.265	0.03395
	-0.27	-1.32759	0.27	1.30138			-0.265	-1.02499	0.265	1.00567			-0.27	-0.60032	0.27	0.599			-0.27	-0.32296	0.27	0.33751			-0.27	-0.0305	0.27	0.03067
	-0.275	-1.30728	0.275	1.24622			-0.27	-1.01732	0.27	1.00275			-0.275	-0.59471	0.275	0.60252			-0.275	-0.30903	0.275	0.33434			-0.275	-0.02968	0.275	0.02676
	-0.28	-1.32158	0.28	1.31378			-0.275	-1.02561	0.275	1.00785			-0.28	-0.59998	0.28	0.60006			-0.28	-0.32124	0.28	0.32			-0.28	-0.03435	0.28	0.03906
							-0.28	-1.02372	0.28	1

## Sheet: Fig. S7
												Fig. S7b	Voltage		w	Voltage		w
Fig. S7a	magnetic field (T)	0	2	4	6	8	10	12	14	16			6	0.23	0.03025	6	-0.193	0.02161
	-0.3	-1.0122	-0.9065	-0.76303	-0.56766	-0.52362	-0.13235	-0.10118	-0.046	0			8	0.267	0.03602	8	-0.272	0.03595
	-0.295	-1.01231	-0.9004	-0.75963	-0.56896	-0.51311	-0.13229	-0.09898	-0.04415	-0.00579			10	0.394	0.02325	10	-0.593	0.0322
	-0.29	-1.01479	-0.91299	-0.76605	-0.56143	-0.51883	-0.13178	-0.10231	-0.04535	-0.0049			12	0.586	0.02948	12	-0.632	0.03059
	-0.285	-1.0116	-0.90631	-0.7618	-0.56933	-0.5165	-0.13102	-0.09989	-0.04225	0.00191			14	0.3	0.03967	14	-0.297	0.03919
	-0.28	-1.01535	-0.90268	-0.76478	-0.56788	-0.51448	-0.13254	-0.0961	-0.04706	-0.00135			16	0.532	0.02508	16	-0.517	0.0228
	-0.275	-1.01091	-0.90648	-0.76583	-0.56741	-0.52041	-0.13226	-0.10302	-0.04433	0.0013
	-0.27	-1.00908	-0.90504	-0.75836	-0.56803	-0.5152	-0.13269	-0.09918	-0.04758	-0.00382
	-0.265	-1.01353	-0.90868	-0.76709	-0.56899	-0.51144	-0.13147	-0.10655	-0.04248	0.00193
	-0.26	-1.01203	-0.91301	-0.76458	-0.55729	-0.51696	-0.1295	-0.0995	-0.04184	-0.00188
	-0.255	-1.01129	-0.90743	-0.76123	-0.57525	-0.52533	-0.13192	-0.10247	-0.04659	-0.00302
	-0.25	-1.01322	-0.90485	-0.76375	-0.57068	-0.51826	-0.13124	-0.10314	-0.04741	-0.000348774
	-0.245	-1.01125	-0.91106	-0.76278	-0.57637	-0.51655	-0.13285	-0.10005	-0.0465	-0.00259
	-0.24	-1.00999	-0.90718	-0.76652	-0.56451	-0.51697	-0.13123	-0.10216	-0.04497	-0.00494
	-0.235	-1.01037	-0.90693	-0.75938	-0.56752	-0.51873	-0.12915	-0.10022	-0.04674	-0.00646
	-0.23	-1.01064	-0.90557	-0.75883	-0.5704	-0.51597	-0.13387	-0.1033	-0.0444	0.00161
	-0.225	-1.00957	-0.90804	-0.76939	-0.56974	-0.51728	-0.13147	-0.10025	-0.04777	0.00622
	-0.22	-1.01507	-0.90381	-0.7616	-0.56607	-0.51718	-0.13037	-0.10337	-0.04554	-0.00556
	-0.215	-1.00895	-0.90548	-0.76292	-0.56361	-0.51755	-0.13208	-0.09982	-0.04885	-0.00134
	-0.21	-1.01143	-0.90885	-0.7606	-0.56792	-0.5169	-0.13285	-0.10175	-0.04591	-0.01527
	-0.205	-1.00934	-0.90543	-0.76408	-0.56779	-0.51886	-0.13174	-0.10084	-0.04095	-0.000510165
	-0.2	-1.00968	-0.90884	-0.76359	-0.56719	-0.51989	-0.14138	-0.10306	-0.04645	0.00634
	-0.195	-1.01273	-0.91052	-0.76602	-0.56476	-0.51474	-0.13123	-0.101	-0.04483	-0.0052
	-0.19	-1.01223	-0.90563	-0.76104	-0.57241	-0.52156	-0.12871	-0.10004	-0.0447	0.000919463
	-0.185	-1.01279	-0.9056	-0.76872	-0.56402	-0.51732	-0.13327	-0.10157	-0.04659	0.00503
	-0.18	-1.0125	-0.90561	-0.75906	-0.56541	-0.51636	-0.13191	-0.10563	-0.04912	0.00454
	-0.175	-1.01574	-0.90852	-0.75977	-0.56867	-0.51701	-0.13041	-0.10156	-0.04451	-0.00322
	-0.17	-1.01321	-0.9042	-0.75749	-0.56573	-0.51789	-0.13218	-0.10256	-0.04501	-0.0017
	-0.165	-1.01155	-0.90758	-0.76125	-0.56513	-0.51713	-0.13343	-0.09837	-0.04549	-0.00303
	-0.16	-1.02118	-0.9065	-0.76457	-0.56986	-0.52383	-0.13197	-0.104	-0.04808	0.00233
	-0.155	-1.01329	-0.90711	-0.76406	-0.56828	-0.52054	-0.13269	-0.10015	-0.04255	-0.01284
	-0.15	-1.01197	-0.9062	-0.77118	-0.56671	-0.51476	-0.13316	-0.11269	-0.0482	0
	-0.145	-1.00915	-0.90738	-0.75665	-0.5643	-0.51819	-0.13178	-0.10038	-0.046	-0.01134
	-0.14	-1.01439	-0.90799	-0.7656	-0.56323	-0.5174	-0.13141	-0.10339	-0.05169	0.00152
	-0.135	-1.00954	-0.90637	-0.76148	-0.57003	-0.51409	-0.14626	-0.09998	-0.04573	0.00066246
	-0.13	-1.01387	-0.90465	-0.76404	-0.56341	-0.51798	-0.12868	-0.10401	-0.0467	-0.00342
	-0.125	-1.01172	-0.90818	-0.76248	-0.57489	-0.51685	-0.13342	-0.10402	-0.04636	-0.00142
	-0.12	-1.0122	-0.90481	-0.76325	-0.56347	-0.51806	-0.1316	-0.09808	-0.04415	0.000989554
	-0.115	-1.00881	-0.91004	-0.76318	-0.56913	-0.51644	-0.13263	-0.10179	-0.04875	-0.00751
	-0.11	-1.01462	-0.90568	-0.76071	-0.56642	-0.5236	-0.13218	-0.09899	-0.04413	0.0051
	-0.105	-1.0141	-0.90586	-0.76355	-0.56849	-0.51346	-0.13493	-0.10107	-0.04537	0.00242
	-0.1	-1.01404	-0.90562	-0.76073	-0.56609	-0.52022	-0.1305	-0.10193	-0.04524	-0.0015
	-0.095	-1.01337	-0.90697	-0.76631	-0.56689	-0.51855	-0.12954	-0.10138	-0.05062	0.00543
	-0.09	-1.01409	-0.90406	-0.76151	-0.56979	-0.51115	-0.13347	-0.09837	-0.0388	-0.00476
	-0.085	-1.01027	-0.90709	-0.76154	-0.56791	-0.52052	-0.12639	-0.09854	-0.04728	0.01144
	-0.08	-1.01011	-0.90586	-0.76446	-0.56763	-0.51786	-0.13546	-0.10347	-0.04499	-0.00209
	-0.075	-1.01308	-0.90557	-0.77053	-0.56766	-0.51259	-0.13134	-0.102	-0.04411	0.00334
	-0.07	-1.00922	-0.90557	-0.75861	-0.57189	-0.51267	-0.13221	-0.10146	-0.04349	-0.00723
	-0.065	-1.01307	-0.91292	-0.76367	-0.56745	-0.51804	-0.1312	-0.10827	-0.04795	0.00304
	-0.06	-1.00967	-0.89857	-0.76146	-0.56794	-0.5186	-0.13079	-0.09819	-0.04425	0.00648
	-0.055	-1.01462	-0.90364	-0.76794	-0.56668	-0.51661	-0.13139	-0.10228	-0.04502	0.00327
	-0.05	-1.01332	-0.90805	-0.76227	-0.56841	-0.51642	-0.13104	-0.10196	-0.04611	-0.00111
	-0.045	-1.01503	-0.90359	-0.76847	-0.56687	-0.5171	-0.13344	-0.10056	-0.0465	0.00132
	-0.04	-1.01248	-0.91748	-0.76199	-0.56617	-0.51876	-0.13162	-0.10289	-0.0464	-0.00259
	-0.035	-1.01046	-0.89828	-0.76182	-0.5729	-0.51699	-0.1356	-0.10037	-0.04586	0.000637428
	-0.03	-1.01427	-0.90271	-0.7627	-0.56472	-0.51662	-0.12702	-0.10231	-0.04669	-0.00158
	-0.025	-1.01556	-0.90597	-0.76413	-0.56674	-0.51731	-0.12484	-0.10148	-0.04474	0.000806322
	-0.02	-1.0064	-0.90856	-0.76475	-0.56821	-0.51601	-0.14248	-0.10144	-0.04819	3.54606e-05
	-0.015	-1.01776	-0.90483	-0.75495	-0.56634	-0.52022	-0.13419	-0.10026	-0.0467	0.00298
	-0.01	-1.01355	-0.91276	-0.75758	-0.56817	-0.51674	-0.13015	-0.10171	-0.05103	0.000229551
	-0.005	-1.01521	-0.90099	-0.76658	-0.56736	-0.51585	-0.13264	-0.10064	-0.04706	0.0038
	-2.09902e-16	-1.0092	-0.90125	-0.75792	-0.56632	-0.51983	-0.1365	-0.10347	-0.04724	-0.00212
	0.005	-1.01286	-0.90905	-0.76349	-0.57232	-0.56181	-0.12673	-0.11579	-0.04894	-0.00708
	0.01	-1.01281	-0.90272	-0.76272	-0.57607	-0.6366	-0.15249	-0.16155	-0.05208	-0.06663
	0.015	-1.01349	-0.90601	-0.77197	-0.58309	-0.66392	-0.18248	-0.2165	-0.09137	-0.11699
	0.02	-1.0118	-0.90334	-0.75341	-0.64326	-0.75563	-0.49858	-0.48305	-0.24727	-0.25934
	0.025	-0.99486	-0.9077	-0.7688	-0.79543	-0.74155	-0.66566	-0.60701	-0.32122	-0.4799
	0.03	-0.96464	-0.89593	-0.74816	-0.736	-0.78267	-0.58837	-0.62976	-0.28202	-0.49345
	0.035	-0.79267	-0.36574	-0.73953	-0.68578	-0.71338	-0.64221	-0.64791	-0.29355	-0.43341
	0.04	0.9451	0.71604	-0.39314	-0.67695	-0.7499	-0.65433	-0.65227	-0.28946	-0.39636
	0.045	0.97615	0.77101	0.71029	-0.67272	-0.72662	-0.60088	-0.65202	-0.28928	-0.14312
	0.05	1.01314	0.92628	0.74885	0.30671	-0.75853	-0.58916	-0.63798	-0.293	-0.05547
	0.055	1.01469	0.93267	0.75554	0.48574	-0.38565	-0.49995	-0.18233	-0.30843	-0.03223
	0.06	1.01674	0.94124	0.7585	0.50377	0.51164	0.07205	-0.12688	-0.32776	-0.02545
	0.065	1.01647	0.93564	0.75348	0.54971	0.51642	0.12404	-0.11284	0.03531	-0.00187
	0.07	1.01537	0.93905	0.75178	0.55716	0.52025	0.13022	-0.05279	0.0486	-0.0085
	0.075	1.01463	0.93901	0.75667	0.56013	0.52138	0.13441	0.01646	0.04823	0.00271
	0.08	1.014	0.94123	0.75392	0.56455	0.52008	0.13826	0.0351	0.04862	0.00157
	0.085	1.01102	0.93295	0.75694	0.56072	0.52046	0.13389	0.03995	0.04951	-0.000299446
	0.09	1.01251	0.93864	0.75255	0.55713	0.52135	0.1389	0.08619	0.04931	-0.00337
	0.095	1.01278	0.93854	0.75634	0.57351	0.52247	0.13517	0.10312	0.04953	0.00339
	0.1	1.01518	0.9387	0.75374	0.55916	0.51604	0.13717	0.09824	0.04641	-0.000999016
	0.105	1.01733	0.9394	0.7573	0.56001	0.52573	0.13736	0.10267	0.04847	-0.00383
	0.11	1.01033	0.93771	0.75294	0.56252	0.52114	0.13111	0.10678	0.04771	0.00269
	0.115	1.01483	0.92673	0.76099	0.54592	0.52098	0.13579	0.0904	0.04681	-0.00015496
	0.12	1.01117	0.94252	0.74987	0.56345	0.5214	0.13741	0.1024	0.04988	0.00267
	0.125	1.0174	0.93192	0.75788	0.55073	0.51843	0.13783	0.09395	0.04772	-0.0083
	0.13	1.01051	0.93911	0.74834	0.56289	0.52101	0.13972	0.09594	0.04631	0.00546
	0.135	1.00716	0.93228	0.75652	0.55637	0.52419	0.13443	0.09922	0.04642	0.00123
	0.14	1.01015	0.93875	0.75117	0.55778	0.51743	0.13789	0.10181	0.04507	-0.00227
	0.145	1.01254	0.93419	0.75791	0.5578	0.52269	0.1329	0.09275	0.04991	0.00289
	0.15	1.01164	0.93131	0.74836	0.56074	0.52038	0.1371	0.09973	0.04682	-0.0022
	0.155	1.00899	0.93618	0.75867	0.55431	0.51711	0.13447	0.10065	0.04762	0.00456
	0.16	1.00888	0.93317	0.75635	0.5604	0.52378	0.13418	0.10041	0.049	0.00218
	0.165	1.01217	0.93498	0.75506	0.55814	0.52369	0.13576	0.10069	0.04387	0.00308
	0.17	1.01075	0.93143	0.75346	0.55196	0.52644	0.14046	0.09634	0.04689	0.00575
	0.175	1.00947	0.93605	0.75281	0.55838	0.5249	0.13703	0.09591	0.04419	-0.01332
	0.18	1.00946	0.9341	0.76101	0.55504	0.52135	0.13811	0.10543	0.04787	0.00481
	0.185	1.00932	0.93329	0.74794	0.55524	0.51981	0.13777	0.1003	0.04581	0.01104
	0.19	1.01016	0.93092	0.7616	0.55473	0.52198	0.13951	0.0978	0.04509	-0.00786
	0.195	1.00677	0.93114	0.75314	0.55311	0.52167	0.13301	0.09707	0.04667	0.01371
	0.2	1.01	0.9308	0.75444	0.55282	0.522	0.13609	0.09588	0.045	0.00856
	0.205	1.0087	0.93345	0.7551	0.55178	0.52438	0.138	0.09401	0.04593	0.00707
	0.21	1.00949	0.93287	0.75576	0.55417	0.52308	0.13716	0.09491	0.04662	-0.00013954
	0.215	1.00673	0.9322	0.75305	0.54992	0.51945	0.12965	0.09886	0.04414	-0.000209698
	0.22	1.00924	0.9342	0.75535	0.55576	0.52259	0.14348	0.09827	0.04546	0.01093
	0.225	1.0068	0.92707	0.7628	0.54977	0.52265	0.1358	0.09839	0.04462	0.0027
	0.23	1.01001	0.93575	0.74961	0.55277	0.52019	0.13908	0.09973	0.0484	0.00428
	0.235	1.00703	0.9339	0.7674	0.53779	0.52119	0.14056	0.09867	0.04492	0.00444
	0.24	1.00765	0.92885	0.75805	0.55839	0.52222	0.13603	0.09167	0.04987	0.00739
	0.245	1.01162	0.9332	0.74526	0.5535	0.5222	0.13612	0.09957	0.04298	-0.00352
	0.25	1.00768	0.93001	0.75636	0.5566	0.52322	0.13965	0.10435	0.0441	0.00739
	0.255	1.00624	0.92565	0.7575	0.55063	0.51503	0.14005	0.0946	0.04227	0.00229
	0.26	1.01313	0.93248	0.75932	0.55649	0.5199	0.13728	0.09625	0.04161	0.00754
	0.265	1.00753	0.92805	0.75112	0.54753	0.52471	0.12893	0.09324	0.04622	0.00305
	0.27	1.0067	0.93604	0.75821	0.55355	0.52267	0.14065	0.09443	0.04213	0.00379
	0.275	0.99693	0.93158	0.75325	0.55213	0.52229	0.13671	0.09269	0.04213	0.01135
	0.28	1.00322	0.92873	0.76465	0.5484	0.52175	0.14066	0.09043	0.04296	0.00458
	0.285	1.00479	0.92896	0.74454	0.55302	0.52221	0.13484	0.09538	0.04338	0.0056
	0.29	1.00304	0.92737	0.75503	0.54749	0.52545	0.13445	0.10261	0.04508	0.00728
	0.295	1.003	0.92791	0.75516	0.55042	0.51841	0.14113	0.09527	0.04507	0.01111
	0.3	1.00417	0.92828	0.75497	0.54992	0.52314	0.13823	0.09331	0.04183	0

[truncated: 7 more sheets: Fig.S8, Fig. S9, Fig. S10, Fig. S11, Fig. S12, Fig. S13, Fig.S14]
